# Supplementary material for: A T-cell-related signature for prognostic stratification and immunotherapy response in hepatocellular carcinoma based on transcriptomics and single-cell sequencing
Source: BMC Bioinformatics. 2023 May 25;24:216. doi: 10.1186/s12859-023-05344-7 (PMC10210368; doi:10.1186/s12859-023-05344-7)
Supplement: Supplementary file 3 — Additional file 3: Table S3. Cell markers identified by single-cell sequencing analysis. [file 12859_2023_5344_MOESM3_ESM.xlsx]

## Sheet: 04.cellMarkers
Supplementary Table 3. Cell markers identifed by single-cell sequencing analysis
p_val	avg_log2FC	pct.1	pct.2	p_val_adj	cluster	gene
0	2.35032	0.65	0.315	0	NK_cell	GNLY
0	2.32224	0.613	0.198	0	NK_cell	GZMB
0	2.31502	0.48	0.1	0	NK_cell	FGFBP2
0	2.30773	0.795	0.222	0	NK_cell	CTSW
0	2.00914	0.913	0.591	0	NK_cell	NKG7
0	1.86207	0.721	0.426	0	NK_cell	CCL3
0	1.84027	0.818	0.306	0	NK_cell	KLRB1
0	1.83621	0.805	0.291	0	NK_cell	KLRD1
0	1.78666	0.767	0.32	0	NK_cell	CD247
0	1.77272	0.607	0.274	0	NK_cell	SPON2
0	1.70469	0.587	0.144	0	NK_cell	TRDC
0	1.63889	0.517	0.199	0	NK_cell	GZMH
0	1.59435	0.595	0.353	0	NK_cell	XCL2
0	1.5807	0.544	0.115	0	NK_cell	KLRF1
0	1.55188	0.864	0.58	0	NK_cell	CST7
0	1.53581	0.619	0.233	0	NK_cell	HOPX
0	1.5235	0.81	0.424	0	NK_cell	GZMA
0	1.40453	0.493	0.157	0	NK_cell	CLIC3
0	1.37733	0.593	0.231	0	NK_cell	PRF1
0	1.33167	0.845	0.663	0	NK_cell	CCL4
0	1.31686	0.821	0.625	0	NK_cell	CCL5
0	1.3004	0.674	0.332	0	NK_cell	GZMM
0	1.23621	0.984	0.918	0	NK_cell	NFKBIA
0	1.21402	0.777	0.457	0	NK_cell	EFHD2
0	1.18742	0.467	0.137	0	NK_cell	MATK
0	1.17987	0.506	0.197	0	NK_cell	PLAC8
0	1.17396	0.694	0.416	0	NK_cell	MAP3K8
0	1.14666	0.921	0.744	0	NK_cell	CD69
0	1.11016	0.973	0.891	0	NK_cell	IER2
0	1.06108	0.919	0.728	0	NK_cell	IFITM2
0	1.03875	0.69	0.411	0	NK_cell	BHLHE40
0	0.979257	0.615	0.37	0	NK_cell	ABHD17A
0	0.972648	0.74	0.53	0	NK_cell	LITAF
0	0.970272	0.621	0.336	0	NK_cell	ALOX5AP
0	0.96731	0.512	0.257	0	NK_cell	APMAP
0	0.963593	0.499	0.29	0	NK_cell	OTULIN
0	0.96086	0.582	0.343	0	NK_cell	CMC1
0	0.957123	0.752	0.502	0	NK_cell	GSTP1
0	0.944503	0.843	0.662	0	NK_cell	HCST
0	0.924309	0.595	0.403	0	NK_cell	GNG2
0	0.899609	0.597	0.381	0	NK_cell	FOSL2
0	0.872305	0.723	0.487	0	NK_cell	AES
0	0.862354	0.956	0.887	0	NK_cell	GADD45B
0	0.851362	0.751	0.501	0	NK_cell	CD63
0	0.850124	0.524	0.306	0	NK_cell	RAB8B
0	0.815161	0.636	0.402	0	NK_cell	ZC3H12A
0	0.809886	0.827	0.704	0	NK_cell	NR4A2
0	0.800556	0.83	0.575	0	NK_cell	CD7
0	0.785638	0.633	0.425	0	NK_cell	CDC42SE1
0	0.768966	0.634	0.386	0	NK_cell	RORA
0	0.746506	0.839	0.338	0	NK_cell	TYROBP
0	0.740376	0.957	0.871	0	NK_cell	PFN1
0	0.739157	0.691	0.475	0	NK_cell	TGFB1
0	0.717518	0.943	0.792	0	NK_cell	IRF1
0	0.712244	0.869	0.732	0	NK_cell	MYL12A
0	0.671413	0.736	0.574	0	NK_cell	CD81
0	0.663325	0.852	0.729	0	NK_cell	SRSF2
0	0.649756	0.856	0.722	0	NK_cell	REL
0	0.64545	0.924	0.812	0	NK_cell	CYBA
0	0.637052	0.952	0.891	0	NK_cell	PPP1R15A
0	0.492174	0.772	0.31	0	NK_cell	FCER1G
0	0.415982	0.995	0.984	0	NK_cell	HLA-C
1.6944e-303	1.1187	0.623	0.416	5.68268e-299	NK_cell	IFNG
6.12084e-292	0.689315	0.868	0.774	2.05281e-287	NK_cell	HSPA5
1.51978e-288	0.690959	0.724	0.566	5.09703e-284	NK_cell	ADGRE5
1.23622e-284	1.25466	0.506	0.304	4.14604e-280	NK_cell	AREG
7.94809e-264	0.280416	0.997	0.991	2.66563e-259	NK_cell	HLA-B
3.88163e-259	0.6892	0.674	0.493	1.30182e-254	NK_cell	ITGB2
1.42739e-256	0.683124	0.674	0.49	4.78716e-252	NK_cell	METRNL
4.85795e-256	1.69943	0.483	0.297	1.62926e-251	NK_cell	XCL1
1.61985e-255	0.671456	0.64	0.484	5.43266e-251	NK_cell	HSP90B1
4.99872e-249	0.763618	0.409	0.223	1.67647e-244	NK_cell	GPR65
7.96861e-249	0.589256	0.759	0.596	2.67251e-244	NK_cell	CD99
9.81557e-248	0.875322	0.567	0.389	3.29195e-243	NK_cell	AC020916.1
1.59889e-247	0.614887	0.787	0.673	5.36235e-243	NK_cell	BTG2
1.85432e-244	0.568791	0.666	0.496	6.219e-240	NK_cell	IL2RG
1.2403e-241	0.505178	0.801	0.665	4.15972e-237	NK_cell	TAGLN2
1.81314e-237	0.721785	0.522	0.349	6.08089e-233	NK_cell	NFKB1
4.89745e-231	0.554973	0.715	0.594	1.64251e-226	NK_cell	2022-09-07
3.7019e-230	0.365496	0.978	0.955	1.24154e-225	NK_cell	UBB
8.51733e-227	0.564043	0.69	0.565	2.85654e-222	NK_cell	PDIA3
7.78227e-225	0.651179	0.744	0.624	2.61002e-220	NK_cell	ARL4C
1.01348e-221	0.671384	0.444	0.267	3.39901e-217	NK_cell	VPS37B
1.21242e-216	0.838148	0.408	0.241	4.06622e-212	NK_cell	IRF8
2.17101e-216	0.531155	0.744	0.628	7.28112e-212	NK_cell	RAC2
3.67153e-216	0.376805	0.752	0.514	1.23136e-211	NK_cell	ANXA1
3.76757e-211	0.600335	0.452	0.27	1.26357e-206	NK_cell	STAT4
3.26733e-208	0.639112	0.459	0.289	1.0958e-203	NK_cell	ARPC5L
1.4577e-207	0.441044	0.921	0.851	4.88885e-203	NK_cell	RPS26
4.49407e-206	0.409742	0.944	0.892	1.50722e-201	NK_cell	CFL1
1.24342e-204	0.56611	0.598	0.455	4.17019e-200	NK_cell	NDUFB2
5.75192e-204	0.770813	0.544	0.384	1.92908e-199	NK_cell	PIK3R1
4.46863e-199	0.450326	0.673	0.518	1.49869e-194	NK_cell	CTSD
1.29721e-198	0.457682	0.831	0.723	4.35057e-194	NK_cell	CLIC1
7.82291e-195	0.581036	0.659	0.523	2.62365e-190	NK_cell	KDM6B
1.15632e-194	0.431373	0.664	0.462	3.87807e-190	NK_cell	NFKBIZ
1.45889e-194	0.544852	0.52	0.355	4.89282e-190	NK_cell	PAXX
1.01272e-191	0.281004	0.997	0.991	3.39644e-187	NK_cell	JUND
1.02845e-191	0.966119	0.473	0.331	3.44923e-187	NK_cell	GRASP
1.63464e-191	0.772869	0.401	0.236	5.48225e-187	NK_cell	CEBPD
1.14246e-189	0.321631	0.965	0.915	3.83157e-185	NK_cell	SERF2
7.77661e-188	0.363409	0.911	0.866	2.60812e-183	NK_cell	RBM39
1.0225e-184	0.611806	0.465	0.312	3.42927e-180	NK_cell	BIN2
1.9474e-184	0.514118	0.741	0.644	6.53118e-180	NK_cell	RSRP1
5.99765e-183	0.57814	0.581	0.452	2.01149e-178	NK_cell	EIF5A
5.8496e-174	0.521641	0.649	0.537	1.96184e-169	NK_cell	JAK1
1.1749e-172	0.639511	0.444	0.302	3.94039e-168	NK_cell	CDKN2D
2.68424e-170	0.505525	0.641	0.525	9.00241e-166	NK_cell	BZW1
1.54568e-161	0.391147	0.81	0.726	5.1839e-157	NK_cell	IER5
8.6692e-161	0.537726	0.495	0.364	2.90748e-156	NK_cell	OSTF1
1.32442e-160	0.485818	0.606	0.474	4.44185e-156	NK_cell	RARRES3
1.92168e-159	0.600674	0.411	0.249	6.44493e-155	NK_cell	RPS4Y1
4.93659e-159	0.456328	0.674	0.584	1.65563e-154	NK_cell	PPIB
3.46605e-155	0.330165	0.495	0.284	1.16244e-150	NK_cell	FCGR3A
4.07891e-150	0.607244	0.427	0.29	1.36799e-145	NK_cell	MAFF
4.81829e-150	0.508177	0.521	0.397	1.61596e-145	NK_cell	PRDX5
3.47506e-149	0.581968	0.403	0.27	1.16547e-144	NK_cell	MBP
5.68354e-148	2.29156	0.286	0.435	1.90615e-143	NK_cell	IGKC
1.00788e-147	0.354786	0.966	0.936	3.38024e-143	NK_cell	ACTG1
4.02294e-147	0.463283	0.76	0.677	1.34921e-142	NK_cell	SERTAD1
1.67857e-144	0.552263	0.409	0.275	5.62958e-140	NK_cell	BIRC2
2.69457e-137	0.446768	0.656	0.56	9.03705e-133	NK_cell	KMT2E
4.50465e-137	0.464898	0.729	0.66	1.51077e-132	NK_cell	SSR4
5.51728e-137	0.461105	0.612	0.519	1.85039e-132	NK_cell	EIF3G
8.17506e-137	0.47282	0.561	0.451	2.74175e-132	NK_cell	TAPBP
1.95357e-135	0.567109	0.471	0.344	6.55188e-131	NK_cell	ERN1
1.33438e-133	0.428472	0.698	0.588	4.47526e-129	NK_cell	CLEC2B
8.25826e-131	0.474988	0.62	0.494	2.76966e-126	NK_cell	AC044849.1
3.15298e-130	0.360416	0.879	0.798	1.05745e-125	NK_cell	TNFAIP3
1.06668e-126	0.557462	0.453	0.311	3.57743e-122	NK_cell	IER3
5.47942e-124	0.263475	0.939	0.878	1.83769e-119	NK_cell	MYL6
1.71553e-123	0.406934	0.721	0.651	5.75356e-119	NK_cell	CALR
1.74026e-122	0.479603	0.475	0.357	5.83649e-118	NK_cell	DHRS7
9.87662e-122	0.485379	0.519	0.409	3.31242e-117	NK_cell	FMNL1
2.81881e-120	0.344986	0.799	0.729	9.45373e-116	NK_cell	TMA7
2.30139e-119	0.440081	0.461	0.325	7.71839e-115	NK_cell	PTPN7
1.79951e-116	0.384702	0.617	0.528	6.03519e-112	NK_cell	DBI
6.53964e-111	0.37984	0.849	0.794	2.19327e-106	NK_cell	CYCS
2.66922e-107	0.471722	0.448	0.336	8.95202e-103	NK_cell	TIPARP
5.81031e-106	0.437433	0.445	0.328	1.94866e-101	NK_cell	ARHGAP9
2.16088e-104	0.450778	0.463	0.357	7.24717e-100	NK_cell	POLR2K
2.70108e-103	0.384549	0.63	0.514	9.05888e-99	NK_cell	MYADM
3.92524e-102	0.405059	0.58	0.502	1.31645e-97	NK_cell	SEC61B
1.57856e-101	0.448907	0.422	0.315	5.29418e-97	NK_cell	YPEL3
1.40651e-100	0.366882	0.698	0.626	4.71714e-96	NK_cell	CSRNP1
1.21238e-99	0.359265	0.68	0.607	4.06606e-95	NK_cell	BRD2
1.26583e-99	0.358789	0.694	0.625	4.24533e-95	NK_cell	GUK1
1.53855e-97	0.332929	0.811	0.746	5.15999e-93	NK_cell	YWHAZ
3.9541e-97	0.308845	0.858	0.783	1.32612e-92	NK_cell	ARPC2
1.20937e-95	0.392845	0.577	0.48	4.05597e-91	NK_cell	LSP1
1.26496e-94	0.348002	0.604	0.468	4.24242e-90	NK_cell	ZEB2
2.24103e-93	0.346944	0.677	0.603	7.51597e-89	NK_cell	EVL
5.31179e-92	0.308168	0.823	0.746	1.78147e-87	NK_cell	CDC42
9.49142e-90	0.450262	0.431	0.338	3.18323e-85	NK_cell	TLN1
6.57589e-89	0.411356	0.511	0.415	2.20542e-84	NK_cell	XBP1
1.19305e-88	0.298183	0.773	0.719	4.00124e-84	NK_cell	NCL
1.36887e-88	0.390763	0.523	0.421	4.59091e-84	NK_cell	RHOC
4.85112e-86	0.411409	0.431	0.341	1.62697e-81	NK_cell	BSG
7.94773e-86	0.370241	0.552	0.473	2.66551e-81	NK_cell	POLR2L
3.41648e-85	0.450232	0.453	0.361	1.14582e-80	NK_cell	NFE2L2
9.21053e-85	0.322038	0.695	0.634	3.08903e-80	NK_cell	CD53
9.73071e-85	0.335684	0.551	0.451	3.26349e-80	NK_cell	GYPC
1.20199e-82	0.413412	0.493	0.413	4.03124e-78	NK_cell	WIPF1
3.6029e-82	0.571036	0.849	0.85	1.20834e-77	NK_cell	DUSP2
1.92198e-80	0.345816	0.537	0.431	6.44593e-76	NK_cell	RHOH
2.49054e-79	0.356259	0.532	0.449	8.35278e-75	NK_cell	TLE4
2.82897e-79	0.331976	0.729	0.685	9.48781e-75	NK_cell	HNRNPC
3.57205e-79	0.399729	0.444	0.36	1.19799e-74	NK_cell	FAM49B
9.2654e-79	0.300382	0.851	0.819	3.10743e-74	NK_cell	FOSB
6.24337e-76	0.311787	0.45	0.34	2.0939e-71	NK_cell	SLC38A1
8.94299e-73	0.315566	0.601	0.508	2.9993e-68	NK_cell	LCP1
2.02543e-72	0.274367	0.866	0.828	6.79287e-68	NK_cell	MCL1
6.28312e-72	0.356797	0.953	0.926	2.10723e-67	NK_cell	ZFP36
1.05699e-71	0.358437	0.428	0.341	3.54493e-67	NK_cell	ACTN4
1.67119e-70	0.306202	0.474	0.374	5.60485e-66	NK_cell	RBM38
2.24086e-70	0.313974	0.567	0.492	7.5154e-66	NK_cell	CUTA
9.16367e-70	0.428341	0.466	0.389	3.07331e-65	NK_cell	YME1L1
9.55552e-70	0.376114	0.569	0.49	3.20473e-65	NK_cell	LIMD2
2.76143e-69	0.268564	0.694	0.636	9.26128e-65	NK_cell	STK4
3.53932e-69	0.473994	0.43	0.351	1.18702e-64	NK_cell	H2AFJ
9.76519e-68	0.334708	0.525	0.451	3.27505e-63	NK_cell	PNN
1.52543e-67	0.389678	0.583	0.51	5.11599e-63	NK_cell	FAM177A1
3.82154e-67	0.304941	0.626	0.566	1.28167e-62	NK_cell	ARID4B
8.01912e-67	0.338886	0.599	0.528	2.68945e-62	NK_cell	GPSM3
2.11344e-65	0.251993	0.773	0.717	7.08805e-61	NK_cell	PSME1
2.02485e-62	0.332929	0.597	0.548	6.79093e-58	NK_cell	VAMP2
5.47695e-60	0.372431	0.406	0.327	1.83686e-55	NK_cell	JMJD6
5.77663e-60	0.357622	0.643	0.593	1.93737e-55	NK_cell	SQSTM1
7.0608e-60	0.303988	0.457	0.378	2.36805e-55	NK_cell	PIP4K2A
8.15488e-59	0.312295	0.536	0.48	2.73498e-54	NK_cell	SERBP1
8.81468e-59	0.401626	0.428	0.348	2.95627e-54	NK_cell	PIM1
1.996e-58	0.256341	0.461	0.359	6.69419e-54	NK_cell	SYTL3
3.09473e-57	0.26546	0.963	0.953	1.03791e-52	NK_cell	FOS
9.1556e-57	0.279482	0.444	0.358	3.0706e-52	NK_cell	INTS6
3.48863e-56	0.368048	0.554	0.464	1.17002e-51	NK_cell	CCL4L2
1.73364e-55	0.29491	0.402	0.321	5.81427e-51	NK_cell	IQGAP2
2.11187e-55	0.29631	0.498	0.435	7.08279e-51	NK_cell	NEDD8
1.31013e-51	0.251249	0.732	0.688	4.39393e-47	NK_cell	SELENOK
2.43735e-51	0.298333	0.504	0.447	8.17438e-47	NK_cell	ENSA
8.83054e-51	0.282454	0.53	0.479	2.96159e-46	NK_cell	APRT
3.69689e-50	0.329419	0.455	0.391	1.23986e-45	NK_cell	PPP1CA
1.45376e-49	0.331032	0.413	0.344	4.87562e-45	NK_cell	PCSK7
1.70648e-49	0.252402	0.838	0.813	5.72318e-45	NK_cell	YPEL5
2.41903e-49	0.471968	0.445	0.357	8.11295e-45	NK_cell	CCL3L1
6.51311e-49	0.326088	0.53	0.455	2.18437e-44	NK_cell	LMNA
1.70928e-48	0.254638	0.608	0.57	5.73259e-44	NK_cell	SET
9.52057e-48	0.320648	0.431	0.372	3.19301e-43	NK_cell	GGNBP2
1.54806e-47	0.275351	0.604	0.561	5.19187e-43	NK_cell	HNRNPH1
8.38755e-45	0.334175	0.407	0.354	2.81302e-40	NK_cell	TRAPPC1
1.71703e-44	0.306006	0.424	0.371	5.75858e-40	NK_cell	COPS9
1.89907e-44	0.279748	0.46	0.405	6.36911e-40	NK_cell	VAMP8
1.84792e-41	0.332288	0.547	0.494	6.19754e-37	NK_cell	CHMP1B
1.21028e-40	0.253356	0.619	0.586	4.05902e-36	NK_cell	TCF25
2.40953e-40	0.291156	0.437	0.388	8.08109e-36	NK_cell	CD164
3.21774e-40	0.28381	0.44	0.389	1.07916e-35	NK_cell	RABAC1
3.26343e-37	0.297718	0.478	0.43	1.09449e-32	NK_cell	ARPC4
1.33811e-25	0.309091	0.479	0.448	4.48775e-21	NK_cell	DDIT3
4.38674e-21	0.280378	0.42	0.396	1.47123e-16	NK_cell	CAST
0	2.55143	0.797	0.06	0	T_cells	CD3D
0	2.24947	0.645	0.11	0	T_cells	DUSP4
0	2.22742	0.689	0.107	0	T_cells	TRAC
0	2.20873	0.426	0.091	0	T_cells	MT1E
0	2.10223	0.446	0.019	0	T_cells	CTLA4
0	1.90795	0.503	0.048	0	T_cells	CD27
0	1.84023	0.599	0.243	0	T_cells	MT1X
0	1.61234	0.846	0.587	0	T_cells	MT2A
0	1.60186	0.565	0.059	0	T_cells	CD3G
0	1.53203	0.822	0.536	0	T_cells	SOD1
0	1.52884	0.659	0.213	0	T_cells	CD2
0	1.47565	0.404	0.095	0	T_cells	CD8A
0	1.44146	0.735	0.424	0	T_cells	HSPA1B
0	1.3827	0.728	0.476	0	T_cells	TRBC2
0	1.35132	0.526	0.171	0	T_cells	IL7R
0	1.34506	0.565	0.246	0	T_cells	ARID5B
0	1.34211	0.612	0.268	0	T_cells	IER5L
0	1.24327	0.416	0.154	0	T_cells	BATF
0	1.20885	0.51	0.188	0	T_cells	CLEC2D
0	1.19457	0.462	0.214	0	T_cells	FABP5
0	1.19022	0.6	0.339	0	T_cells	ITM2A
0	1.15833	0.775	0.435	0	T_cells	HSPB1
0	1.09554	0.415	0.146	0	T_cells	TNFRSF9
0	1.0897	0.83	0.412	0	T_cells	CD3E
0	1.07937	0.728	0.467	0	T_cells	TSPYL2
0	1.06712	0.934	0.709	0	T_cells	DNAJB1
0	1.05368	0.632	0.289	0	T_cells	XIST
0	1.04037	0.901	0.618	0	T_cells	HSPA1A
0	0.989578	0.905	0.754	0	T_cells	HSPE1
0	0.975789	0.734	0.451	0	T_cells	CACYBP
0	0.967753	0.763	0.54	0	T_cells	RGCC
0	0.963012	0.785	0.587	0	T_cells	RGS1
0	0.958009	0.554	0.318	0	T_cells	PRDX1
0	0.951512	0.454	0.197	0	T_cells	PLK3
0	0.93153	0.852	0.581	0	T_cells	CXCR4
0	0.869954	0.63	0.379	0	T_cells	GADD45G
0	0.850619	0.993	0.988	0	T_cells	UBC
0	0.849106	0.988	0.969	0	T_cells	HSP90AA1
0	0.81016	0.44	0.211	0	T_cells	FKBP5
0	0.746801	0.879	0.793	0	T_cells	SARAF
0	0.744227	0.961	0.881	0	T_cells	HSPA8
0	0.740036	0.972	0.945	0	T_cells	HSP90AB1
0	0.731114	0.787	0.463	0	T_cells	HSPH1
0	0.72634	0.839	0.601	0	T_cells	HSPD1
0	0.718445	0.836	0.465	0	T_cells	IL32
0	0.70396	0.937	0.886	0	T_cells	SRSF7
0	0.57279	0.659	0.376	0	T_cells	HLA-DRB1
0	0.530657	0.992	0.978	0	T_cells	BTG1
0	0.336835	0.992	0.997	0	T_cells	RPL28
0	0.285703	0.603	0.31	0	T_cells	COTL1
2.04412e-304	0.832388	0.743	0.559	6.85558e-300	T_cells	PTGES3
8.53906e-294	0.412407	0.959	0.946	2.86383e-289	T_cells	RPL36
3.73253e-285	0.521382	0.788	0.578	1.25182e-280	T_cells	TXNIP
2.68703e-283	0.64528	0.917	0.857	9.01177e-279	T_cells	ZFP36L2
7.26661e-282	0.809415	0.47	0.249	2.43708e-277	T_cells	SPOCK2
1.61117e-271	0.376718	0.983	0.985	5.40354e-267	T_cells	RPL12
2.47047e-271	0.826604	0.669	0.485	8.28548e-267	T_cells	PPP1R2
1.23078e-258	0.735334	0.549	0.333	4.1278e-254	T_cells	AHSA1
4.45037e-255	0.825213	0.562	0.356	1.49257e-250	T_cells	IFI6
5.11448e-255	0.671732	0.539	0.297	1.7153e-250	T_cells	HSPA6
3.07385e-245	0.754849	0.424	0.227	1.03091e-240	T_cells	SLBP
1.79347e-241	0.675417	0.635	0.434	6.01495e-237	T_cells	PIK3IP1
1.32749e-236	0.386471	0.97	0.967	4.45215e-232	T_cells	RPS16
1.15815e-233	0.771361	0.761	0.607	3.88421e-229	T_cells	TUBA4A
2.49768e-233	0.359005	0.971	0.969	8.37672e-229	T_cells	RPS29
4.51096e-233	0.981096	0.635	0.464	1.51288e-228	T_cells	RGS2
8.38323e-232	0.556925	0.872	0.794	2.81157e-227	T_cells	GNAS
2.77534e-216	0.298269	0.976	0.984	9.30793e-212	T_cells	RPL18A
1.84625e-214	0.541035	0.72	0.541	6.19194e-210	T_cells	ISG20
1.34893e-204	0.302878	0.986	0.994	4.52403e-200	T_cells	RPS12
2.07705e-199	0.276026	1	1	6.96601e-195	T_cells	MALAT1
2.28193e-194	0.313101	0.978	0.987	7.65315e-190	T_cells	RPS4X
2.74713e-190	0.271211	0.988	0.994	9.21332e-186	T_cells	RPS27
9.65916e-186	0.653135	0.454	0.277	3.23949e-181	T_cells	TOB1
1.54333e-185	0.539563	0.931	0.911	5.17603e-181	T_cells	TSC22D3
2.97673e-184	0.698309	0.58	0.418	9.98335e-180	T_cells	STAT3
4.90863e-183	0.739446	0.62	0.467	1.64626e-178	T_cells	HMGB2
4.13574e-176	0.756261	0.517	0.348	1.38705e-171	T_cells	GADD45A
1.18725e-164	0.441858	0.86	0.806	3.98181e-160	T_cells	NPM1
1.63692e-164	0.542217	0.677	0.534	5.48989e-160	T_cells	C12orf57
2.2609e-163	0.569948	0.639	0.49	7.58259e-159	T_cells	SMAP2
1.81001e-162	0.677453	0.446	0.288	6.07042e-158	T_cells	ODC1
1.16185e-161	0.65344	0.45	0.287	3.89663e-157	T_cells	AC016831.5
2.0791e-160	0.262289	0.978	0.987	6.97289e-156	T_cells	RPS18
5.08443e-159	0.681686	0.602	0.453	1.70522e-154	T_cells	CITED2
7.92189e-157	0.669301	0.706	0.595	2.65684e-152	T_cells	CREM
2.08953e-154	0.706762	0.473	0.321	7.00787e-150	T_cells	BTG3
7.72762e-153	0.671136	0.747	0.655	2.59169e-148	T_cells	H2AFZ
4.7998e-147	0.616359	0.6	0.459	1.60976e-142	T_cells	ANKRD12
6.34904e-146	0.478173	0.959	0.96	2.12934e-141	T_cells	JUNB
3.88515e-140	0.607749	0.481	0.324	1.303e-135	T_cells	AC058791.1
3.61683e-138	0.673953	0.508	0.365	1.21301e-133	T_cells	NR3C1
1.02088e-133	0.466444	0.617	0.461	3.42383e-129	T_cells	SOCS1
1.13907e-132	0.579549	0.614	0.485	3.82022e-128	T_cells	RNF19A
5.78154e-132	0.591657	0.41	0.271	1.93901e-127	T_cells	NDUFV2
5.91606e-127	0.427103	0.919	0.915	1.98413e-122	T_cells	GAPDH
1.08955e-126	0.25698	0.969	0.977	3.65413e-122	T_cells	RPS25
1.29272e-126	0.354186	0.457	0.277	4.33552e-122	T_cells	IFI44L
6.68239e-124	0.468229	0.681	0.568	2.24114e-119	T_cells	DYNLL1
2.28273e-118	0.540653	0.424	0.287	7.65583e-114	T_cells	NOP58
2.4522e-118	0.52921	0.472	0.334	8.22418e-114	T_cells	DEDD2
1.3797e-115	0.598927	0.424	0.292	4.62723e-111	T_cells	VMP1
6.35603e-114	0.496019	0.891	0.862	2.13168e-109	T_cells	DNAJA1
6.55248e-114	0.492526	0.545	0.411	2.19757e-109	T_cells	SLC3A2
8.23237e-108	0.492924	0.652	0.541	2.76097e-103	T_cells	CYTIP
1.30724e-107	0.264117	0.951	0.956	4.38421e-103	T_cells	RPS21
2.01628e-100	0.622443	0.448	0.327	6.7622e-96	T_cells	CYTOR
6.52101e-98	0.43149	0.492	0.359	2.18702e-93	T_cells	CHORDC1
2.62259e-96	0.479835	0.456	0.333	8.79566e-92	T_cells	NUDC
3.41787e-96	0.541576	0.45	0.324	1.14628e-91	T_cells	SLA
5.90355e-96	0.54542	0.52	0.402	1.97993e-91	T_cells	NEU1
4.61246e-95	0.277645	0.889	0.859	1.54693e-90	T_cells	RPL38
4.04741e-91	0.467191	0.52	0.403	1.35742e-86	T_cells	NASP
1.43245e-90	0.366318	0.769	0.702	4.80416e-86	T_cells	DDX24
5.18139e-90	0.412573	0.721	0.621	1.73773e-85	T_cells	EZR
8.18154e-90	0.433915	0.428	0.309	2.74393e-85	T_cells	PEBP1
5.71404e-89	0.267784	0.901	0.871	1.91637e-84	T_cells	RPS20
9.00469e-89	0.428008	0.647	0.534	3.01999e-84	T_cells	ZFP36L1
1.80485e-87	0.541896	0.461	0.346	6.05311e-83	T_cells	SAMSN1
2.32129e-81	0.503719	0.522	0.403	7.78514e-77	T_cells	PHLDA1
2.88449e-81	0.394833	0.617	0.528	9.67399e-77	T_cells	RAN
4.43956e-81	0.454883	0.527	0.429	1.48894e-76	T_cells	CCT4
3.90623e-80	0.47656	0.638	0.562	1.31007e-75	T_cells	DOK2
4.62882e-79	0.452174	0.447	0.335	1.55241e-74	T_cells	NSD3
8.04967e-73	0.272419	0.856	0.808	2.6997e-68	T_cells	OAZ1
1.38166e-72	0.421882	0.453	0.346	4.63383e-68	T_cells	ZFAND2A
2.53015e-72	0.44649	0.583	0.491	8.48562e-68	T_cells	LEPROTL1
6.12089e-72	0.350694	0.921	0.915	2.05282e-67	T_cells	KLF6
2.84665e-69	0.378875	0.497	0.392	9.54711e-65	T_cells	LDHB
2.064e-67	0.407886	0.576	0.483	6.92225e-63	T_cells	CNOT6L
4.9465e-67	0.258487	0.994	0.994	1.65896e-62	T_cells	MT-CYB
7.23738e-67	0.353879	0.609	0.521	2.42727e-62	T_cells	CNBP
3.27596e-64	0.337094	0.673	0.575	1.09869e-59	T_cells	CD44
7.32863e-61	0.289417	0.879	0.861	2.45788e-56	T_cells	TUBB4B
6.23316e-58	0.338521	0.49	0.396	2.09048e-53	T_cells	HNRNPH3
1.81839e-57	0.378448	0.637	0.579	6.09851e-53	T_cells	CLK1
2.77833e-54	0.340198	0.483	0.391	9.31795e-50	T_cells	SP100
8.46861e-53	0.443395	0.514	0.434	2.8402e-48	T_cells	ATF3
1.26088e-52	0.272918	0.565	0.469	4.22872e-48	T_cells	FAM107B
3.07582e-52	0.35543	0.453	0.356	1.03157e-47	T_cells	LBH
2.86615e-51	0.270335	0.74	0.678	9.6125e-47	T_cells	TUBA1B
7.41469e-51	0.36175	0.429	0.335	2.48674e-46	T_cells	XAF1
9.67612e-51	0.362632	0.42	0.33	3.24518e-46	T_cells	JPT1
2.48236e-50	0.314433	0.652	0.563	8.32534e-46	T_cells	ZNF331
3.33989e-47	0.327847	0.4	0.313	1.12013e-42	T_cells	TCP1
1.18232e-46	0.332622	0.478	0.388	3.96528e-42	T_cells	SPTAN1
9.23027e-45	0.373371	0.49	0.417	3.09565e-40	T_cells	SMCHD1
3.26934e-44	0.327118	0.69	0.633	1.09647e-39	T_cells	HNRNPU
4.04545e-44	0.43051	0.522	0.455	1.35676e-39	T_cells	BCAS2
7.71658e-44	0.331442	0.452	0.376	2.58799e-39	T_cells	ST13
9.35535e-44	0.35256	0.454	0.383	3.1376e-39	T_cells	EID1
5.19385e-43	0.347069	0.509	0.436	1.74191e-38	T_cells	CCNH
1.79222e-42	0.366292	0.486	0.414	6.01074e-38	T_cells	JMJD1C
1.85893e-42	0.357251	0.719	0.66	6.23448e-38	T_cells	DDIT4
4.64019e-42	0.299785	0.537	0.456	1.55623e-37	T_cells	ETS1
4.76567e-42	0.268166	0.653	0.591	1.59831e-37	T_cells	RPL36A
1.14828e-41	0.481283	0.474	0.411	3.85111e-37	T_cells	RHOB
1.10453e-40	0.263154	0.595	0.522	3.70439e-36	T_cells	NOP53
1.20475e-40	0.296176	0.562	0.496	4.0405e-36	T_cells	ATP5IF1
2.15605e-40	0.356285	0.522	0.462	7.23095e-36	T_cells	UBE2B
2.2823e-40	0.252303	0.768	0.73	7.65439e-36	T_cells	UBE2S
1.76491e-39	0.311933	0.432	0.353	5.91915e-35	T_cells	PER1
6.64195e-39	0.26216	0.61	0.537	2.22758e-34	T_cells	H2AFX
8.9848e-38	0.322433	0.53	0.459	3.01332e-33	T_cells	ZC3HAV1
7.84885e-37	0.368979	0.422	0.347	2.63235e-32	T_cells	CEBPB
4.89975e-36	0.276366	0.422	0.341	1.64328e-31	T_cells	BIRC3
1.31408e-35	0.261034	0.561	0.496	4.40716e-31	T_cells	EIF3H
1.6232e-35	0.289214	0.553	0.492	5.44388e-31	T_cells	TAF1D
4.30187e-35	0.33287	0.623	0.58	1.44276e-30	T_cells	ZFAND5
8.85629e-35	0.329518	0.479	0.413	2.97022e-30	T_cells	IFI16
4.16887e-34	0.253274	0.665	0.613	1.39815e-29	T_cells	SF1
1.4263e-33	0.317173	0.464	0.4	4.78353e-29	T_cells	SNHG12
3.40323e-33	0.26636	0.423	0.35	1.14138e-28	T_cells	SNHG7
3.85209e-33	0.302089	0.512	0.453	1.29191e-28	T_cells	CDV3
3.68731e-32	0.284495	0.613	0.555	1.23665e-27	T_cells	CALM2
1.96292e-31	0.564109	0.578	0.557	6.58324e-27	T_cells	TRBC1
1.07589e-28	0.28019	0.454	0.392	3.60832e-24	T_cells	GLS
1.71866e-24	0.251787	0.486	0.435	5.76406e-20	T_cells	EIF1AX
1.17306e-23	0.25303	0.62	0.58	3.9342e-19	T_cells	SLC38A2
4.50022e-19	0.397453	0.673	0.689	1.50928e-14	T_cells	PMAIP1
3.84344e-12	0.272293	0.533	0.521	1.28901e-07	T_cells	PARK7
0	4.87349	0.844	0.032	0	Monocyte	IL1B
0	4.56888	0.953	0.034	0	Monocyte	AIF1
0	4.49835	0.974	0.082	0	Monocyte	LST1
0	3.78034	0.771	0.026	0	Monocyte	CXCL8
0	3.66561	0.954	0.081	0	Monocyte	PLAUR
0	3.5031	0.963	0.098	0	Monocyte	CST3
0	3.4045	0.976	0.18	0	Monocyte	SOD2
0	3.38825	0.936	0.166	0	Monocyte	TIMP1
0	3.38708	0.948	0.01	0	Monocyte	MS4A7
0	3.21009	0.63	0.019	0	Monocyte	G0S2
0	3.20503	0.97	0.327	0	Monocyte	CTSS
0	3.12256	0.968	0.329	0	Monocyte	COTL1
0	3.03966	0.895	0.019	0	Monocyte	MARCKS
0	3.00212	0.98	0.284	0	Monocyte	PSAP
0	2.99948	0.897	0.012	0	Monocyte	CFD
0	2.9445	0.935	0.02	0	Monocyte	SERPINA1
0	2.89295	0.456	0.022	0	Monocyte	CXCL2
0	2.8871	1	0.987	0	Monocyte	FTH1
0	2.88297	0.997	0.956	0	Monocyte	FTL
0	2.84067	0.77	0.004	0	Monocyte	FCN1
0	2.81119	0.482	0.003	0	Monocyte	LYPD2
0	2.79757	0.888	0.005	0	Monocyte	C5AR1
0	2.78554	0.956	0.448	0	Monocyte	S100A11
0	2.70313	0.849	0.025	0	Monocyte	MAFB
0	2.66492	0.983	0.355	0	Monocyte	NAMPT
0	2.61107	1	0.82	0	Monocyte	SAT1
0	2.60089	0.897	0.017	0	Monocyte	CD68
0	2.53335	0.904	0.016	0	Monocyte	SPI1
0	2.36255	0.924	0.212	0	Monocyte	HLA-DRA
0	2.35933	0.878	0.216	0	Monocyte	ATP2B1-AS1
0	2.31128	0.864	0.039	0	Monocyte	WARS
0	2.27673	0.947	0.197	0	Monocyte	LYN
0	2.27646	0.824	0.004	0	Monocyte	SMIM25
0	2.24593	0.865	0.006	0	Monocyte	LILRB2
0	2.24127	0.956	0.25	0	Monocyte	TYMP
0	2.20323	0.839	0.018	0	Monocyte	LYZ
0	2.19961	0.843	0.007	0	Monocyte	PILRA
0	2.19755	0.858	0.019	0	Monocyte	CLEC7A
0	2.16903	0.788	0.104	0	Monocyte	OTUD1
0	2.16491	0.885	0.071	0	Monocyte	POU2F2
0	2.16442	0.898	0.154	0	Monocyte	STXBP2
0	2.10469	0.942	0.236	0	Monocyte	ASAH1
0	2.07609	0.838	0.062	0	Monocyte	KLF4
0	2.06054	0.709	0.034	0	Monocyte	IFI30
0	2.02125	0.908	0.237	0	Monocyte	TKT
0	2.01708	0.668	0.006	0	Monocyte	S100A9
0	1.99932	0.937	0.309	0	Monocyte	BCL2A1
0	1.98098	0.898	0.236	0	Monocyte	BRI3
0	1.96106	0.779	0.004	0	Monocyte	CSF1R
0	1.95459	0.974	0.504	0	Monocyte	NAP1L1
0	1.92299	0.976	0.693	0	Monocyte	S100A6
0	1.92175	0.897	0.237	0	Monocyte	NPC2
0	1.9104	0.767	0.022	0	Monocyte	CXCL16
0	1.90035	0.999	0.94	0	Monocyte	NEAT1
0	1.8786	0.862	0.189	0	Monocyte	HES4
0	1.84239	0.92	0.218	0	Monocyte	ATP2B1
0	1.83305	0.872	0.156	0	Monocyte	ANXA5
0	1.83221	0.768	0.008	0	Monocyte	CYBB
0	1.78433	0.78	0.025	0	Monocyte	TCF7L2
0	1.78325	0.647	0.008	0	Monocyte	TNFAIP2
0	1.77782	0.984	0.644	0	Monocyte	FCER1G
0	1.77673	0.982	0.773	0	Monocyte	S100A4
0	1.76392	0.732	0.006	0	Monocyte	CFP
0	1.7576	0.912	0.429	0	Monocyte	IFITM3
0	1.73165	0.696	0.086	0	Monocyte	CDKN1C
0	1.73056	0.812	0.106	0	Monocyte	FGL2
0	1.72413	0.743	0.004	0	Monocyte	LRRC25
0	1.72408	0.7	0.003	0	Monocyte	LILRA5
0	1.7209	0.593	0.055	0	Monocyte	HMOX1
0	1.71367	0.841	0.136	0	Monocyte	BID
0	1.67893	0.561	0.018	0	Monocyte	PHACTR1
0	1.64102	0.97	0.417	0	Monocyte	FCGR3A
0	1.59131	0.707	0.042	0	Monocyte	SLC31A2
0	1.58829	0.419	0.003	0	Monocyte	APOBEC3A
0	1.581	0.771	0.065	0	Monocyte	CTSB
0	1.57087	0.707	0.007	0	Monocyte	HCK
0	1.53587	0.654	0.221	0	Monocyte	TNF
0	1.50741	0.949	0.447	0	Monocyte	CD83
0	1.50579	0.906	0.406	0	Monocyte	HLA-DPA1
0	1.50401	0.88	0.25	0	Monocyte	RNASET2
0	1.5032	0.709	0.043	0	Monocyte	PECAM1
0	1.49704	0.846	0.202	0	Monocyte	PYCARD
0	1.47624	0.682	0.029	0	Monocyte	SLC43A2
0	1.46147	0.922	0.404	0	Monocyte	NINJ1
0	1.45985	0.581	0.008	0	Monocyte	RNF144B
0	1.45925	0.927	0.371	0	Monocyte	PLEK
0	1.43788	0.86	0.307	0	Monocyte	CSTB
0	1.41128	0.834	0.184	0	Monocyte	CTSZ
0	1.39382	0.633	0.017	0	Monocyte	SLC2A6
0	1.38743	0.985	0.807	0	Monocyte	OAZ1
0	1.38466	0.623	0.013	0	Monocyte	SLC11A1
0	1.3842	0.923	0.4	0	Monocyte	HLA-DRB1
0	1.3754	0.633	0.004	0	Monocyte	NCF2
0	1.36464	0.989	0.704	0	Monocyte	TYROBP
0	1.35919	0.529	0.002	0	Monocyte	CD300E
0	1.35613	0.714	0.084	0	Monocyte	FAM49A
0	1.35003	0.769	0.111	0	Monocyte	ITGAX
0	1.3448	0.65	0.009	0	Monocyte	C19orf38
0	1.33602	0.724	0.118	0	Monocyte	LGALS3
0	1.33268	0.535	0.013	0	Monocyte	MNDA
0	1.33136	0.611	0.026	0	Monocyte	TNFSF13B
0	1.32483	0.966	0.63	0	Monocyte	EMP3
0	1.32188	0.796	0.173	0	Monocyte	ANXA2
0	1.31636	0.558	0.065	0	Monocyte	BASP1
0	1.30787	0.888	0.318	0	Monocyte	CMTM6
0	1.29845	0.566	0.024	0	Monocyte	CKB
0	1.28301	0.607	0.003	0	Monocyte	SLC7A7
0	1.26873	0.547	0.013	0	Monocyte	IGSF6
0	1.26264	0.879	0.31	0	Monocyte	VSIR
0	1.26161	0.791	0.146	0	Monocyte	MTSS1
0	1.26114	0.982	0.677	0	Monocyte	CD74
0	1.25561	0.964	0.773	0	Monocyte	ARPC3
0	1.24859	0.591	0.005	0	Monocyte	LMO2
0	1.24462	0.746	0.151	0	Monocyte	PTPN6
0	1.233	0.59	0.03	0	Monocyte	IRAK3
0	1.22828	0.633	0.047	0	Monocyte	FCGRT
0	1.22543	0.939	0.51	0	Monocyte	PTP4A2
0	1.22139	0.785	0.182	0	Monocyte	GSTO1
0	1.2145	0.568	0.008	0	Monocyte	CD86
0	1.21343	0.699	0.104	0	Monocyte	AP1S2
0	1.21297	0.543	0.008	0	Monocyte	CTSL
0	1.20933	0.835	0.248	0	Monocyte	FKBP1A
0	1.20838	0.63	0.048	0	Monocyte	RRAS
0	1.19947	0.586	0.16	0	Monocyte	SGK1
0	1.19925	0.742	0.137	0	Monocyte	FGR
0	1.19097	0.517	0.018	0	Monocyte	ZNF703
0	1.18692	0.891	0.398	0	Monocyte	TSPO
0	1.18623	0.953	0.639	0	Monocyte	SLC25A6
0	1.17758	0.633	0.052	0	Monocyte	SNX18
0	1.17163	0.701	0.113	0	Monocyte	HSBP1
0	1.16999	0.87	0.32	0	Monocyte	RASGEF1B
0	1.16377	0.654	0.076	0	Monocyte	SH3BP2
0	1.16238	0.818	0.244	0	Monocyte	GDI2
0	1.15635	0.949	0.601	0	Monocyte	GNAI2
0	1.15354	0.879	0.345	0	Monocyte	ARPC1B
0	1.14561	0.857	0.336	0	Monocyte	STX11
0	1.14456	0.764	0.155	0	Monocyte	ARRB2
0	1.14057	0.682	0.096	0	Monocyte	RNF130
0	1.1398	0.695	0.099	0	Monocyte	UNC119
0	1.13936	0.999	0.989	0	Monocyte	ACTB
0	1.13482	0.61	0.031	0	Monocyte	TIMP2
0	1.11468	0.976	0.55	0	Monocyte	ZEB2
0	1.10753	0.968	0.598	0	Monocyte	NFKBIZ
0	1.10512	0.839	0.3	0	Monocyte	MTPN
0	1.09924	0.728	0.252	0	Monocyte	SERPINB9
0	1.09907	0.976	0.771	0	Monocyte	YBX1
0	1.09246	0.931	0.44	0	Monocyte	TNFRSF1B
0	1.09106	0.496	0.007	0	Monocyte	MPEG1
0	1.09005	0.494	0.008	0	Monocyte	KYNU
0	1.08908	0.597	0.085	0	Monocyte	SNX10
0	1.08809	0.74	0.176	0	Monocyte	CHCHD10
0	1.0818	0.782	0.212	0	Monocyte	C1orf162
0	1.08109	0.847	0.335	0	Monocyte	CEBPB
0	1.07773	0.522	0.002	0	Monocyte	CSTA
0	1.07661	0.851	0.299	0	Monocyte	ARPC5
0	1.07426	0.501	0.001	0	Monocyte	FPR1
0	1.06891	0.526	0.114	0	Monocyte	PELI1
0	1.06492	0.666	0.137	0	Monocyte	YBX3
0	1.06351	0.62	0.064	0	Monocyte	RXRA
0	1.05441	0.581	0.04	0	Monocyte	C9orf72
0	1.05338	0.548	0.037	0	Monocyte	IFNGR2
0	1.05222	0.993	0.926	0	Monocyte	H3F3A
0	1.03614	0.878	0.404	0	Monocyte	GNG5
0	1.03608	0.488	0.008	0	Monocyte	SIGLEC10
0	1.0349	0.805	0.253	0	Monocyte	EVI2B
0	1.03184	0.519	0.022	0	Monocyte	LILRB1
0	1.02915	0.503	0.008	0	Monocyte	LILRB3
0	1.02052	0.549	0.105	0	Monocyte	GBP1
0	1.02034	0.459	0.005	0	Monocyte	DMXL2
0	1.00799	0.746	0.193	0	Monocyte	RNH1
0	1.00627	0.623	0.094	0	Monocyte	RNF13
0	0.993754	0.713	0.174	0	Monocyte	MGAT1
0	0.992398	0.875	0.34	0	Monocyte	SAMSN1
0	0.991454	0.763	0.211	0	Monocyte	MYO1G
0	0.987624	0.783	0.225	0	Monocyte	H2AFY
0	0.986963	0.884	0.367	0	Monocyte	VASP
0	0.981184	0.885	0.396	0	Monocyte	RHOG
0	0.979776	0.798	0.323	0	Monocyte	JPT1
0	0.977077	0.493	0.017	0	Monocyte	EMILIN2
0	0.976733	0.564	0.055	0	Monocyte	C20orf27
0	0.974812	0.577	0.076	0	Monocyte	CUX1
0	0.972091	0.452	0.03	0	Monocyte	ETS2
0	0.965135	0.57	0.079	0	Monocyte	GRINA
0	0.961969	0.581	0.059	0	Monocyte	MAPKAPK3
0	0.961167	0.973	0.609	0	Monocyte	LRRFIP1
0	0.960832	0.723	0.197	0	Monocyte	TALDO1
0	0.958881	0.66	0.136	0	Monocyte	SYNGR2
0	0.956099	0.579	0.061	0	Monocyte	TBXAS1
0	0.951676	0.521	0.034	0	Monocyte	SNN
0	0.948489	0.468	0.019	0	Monocyte	CLEC12A
0	0.945875	0.523	0.093	0	Monocyte	FAM110A
0	0.936717	0.599	0.081	0	Monocyte	THEMIS2
0	0.936332	0.44	0.012	0	Monocyte	FCGR2A
0	0.934572	0.61	0.111	0	Monocyte	TESC
0	0.928478	0.616	0.135	0	Monocyte	PAG1
0	0.926113	0.833	0.344	0	Monocyte	ATP6V0B
0	0.925313	0.629	0.121	0	Monocyte	ATG3
0	0.924661	0.669	0.185	0	Monocyte	LCP2
0	0.922969	0.459	0.018	0	Monocyte	ADGRE2
0	0.916108	0.453	0.01	0	Monocyte	RAB31
0	0.909795	0.986	0.886	0	Monocyte	PFDN5
0	0.903096	0.411	0.001	0	Monocyte	PAPSS2
0	0.89843	0.467	0.021	0	Monocyte	RAB32
0	0.897587	0.573	0.114	0	Monocyte	UBE2D1
0	0.876354	0.525	0.055	0	Monocyte	GRN
0	0.871317	0.465	0.028	0	Monocyte	SIDT2
0	0.868596	0.658	0.21	0	Monocyte	CDKN1A
0	0.866549	0.719	0.216	0	Monocyte	UBE2R2
0	0.864981	0.409	0.007	0	Monocyte	SLC8A1
0	0.863502	0.59	0.12	0	Monocyte	BACH1
0	0.859684	0.657	0.164	0	Monocyte	APLP2
0	0.85587	0.72	0.203	0	Monocyte	ATP6V0D1
0	0.848388	0.535	0.082	0	Monocyte	ADAM17
0	0.845659	0.515	0.064	0	Monocyte	NAAA
0	0.843129	0.433	0.023	0	Monocyte	CPPED1
0	0.83509	0.474	0.022	0	Monocyte	LY96
0	0.831609	0.722	0.236	0	Monocyte	RILPL2
0	0.830891	0.706	0.217	0	Monocyte	PABPC4
0	0.82828	0.809	0.294	0	Monocyte	GNB2
0	0.819944	0.583	0.112	0	Monocyte	EHBP1L1
0	0.817776	0.426	0.034	0	Monocyte	MEF2C
0	0.815221	0.426	0.024	0	Monocyte	LYL1
0	0.815111	0.703	0.233	0	Monocyte	PTPRE
0	0.81231	0.612	0.144	0	Monocyte	HLA-DQB1
0	0.810584	0.764	0.269	0	Monocyte	PGLS
0	0.809515	0.44	0.021	0	Monocyte	CD4
0	0.802231	0.475	0.053	0	Monocyte	ADA2
0	0.795806	0.517	0.079	0	Monocyte	VPS35
0	0.792954	0.452	0.052	0	Monocyte	TICAM1
0	0.783624	0.445	0.011	0	Monocyte	CPVL
0	0.775416	0.678	0.191	0	Monocyte	RIPK2
0	0.775046	0.651	0.183	0	Monocyte	UBE2J1
0	0.773459	0.659	0.19	0	Monocyte	RNF149
0	0.763514	0.457	0.043	0	Monocyte	MYD88
0	0.763398	0.628	0.153	0	Monocyte	ACAA1
0	0.754001	0.54	0.115	0	Monocyte	COL4A3BP
0	0.752304	0.522	0.088	0	Monocyte	RAB10
0	0.744869	0.985	0.955	0	Monocyte	NACA
0	0.743955	0.457	0.074	0	Monocyte	OAZ2
0	0.736135	0.482	0.067	0	Monocyte	NUMB
0	0.732844	0.456	0.057	0	Monocyte	ATP6V1B2
0	0.732647	0.609	0.159	0	Monocyte	SELPLG
0	0.728868	0.415	0.026	0	Monocyte	CTSH
0	0.727157	0.629	0.173	0	Monocyte	NDUFB5
0	0.726944	0.488	0.078	0	Monocyte	PDLIM5
0	0.725437	0.5	0.092	0	Monocyte	PIK3AP1
0	0.723695	0.419	0.05	0	Monocyte	CCDC88A
0	0.72048	0.488	0.081	0	Monocyte	PSEN1
0	0.719771	0.428	0.04	0	Monocyte	NOTCH2
0	0.719286	0.641	0.183	0	Monocyte	RGS19
0	0.716627	0.562	0.128	0	Monocyte	MBD2
0	0.708836	0.409	0.038	0	Monocyte	GNS
0	0.70822	0.463	0.056	0	Monocyte	ACOT9
0	0.703686	0.491	0.096	0	Monocyte	FAM45A
0	0.690199	0.546	0.121	0	Monocyte	ZYX
0	0.67582	0.551	0.145	0	Monocyte	FOXO3
0	0.67366	0.662	0.201	0	Monocyte	CNPY3
0	0.673345	0.642	0.19	0	Monocyte	TCIRG1
0	0.671901	0.553	0.12	0	Monocyte	CORO1B
0	0.660626	0.624	0.176	0	Monocyte	RGS10
0	0.657757	0.466	0.087	0	Monocyte	IQSEC1
0	0.657752	0.434	0.066	0	Monocyte	FEM1C
0	0.653248	0.436	0.064	0	Monocyte	UNC93B1
0	0.652773	0.474	0.103	0	Monocyte	B4GALT5
0	0.641811	0.457	0.08	0	Monocyte	PPT1
0	0.637556	0.508	0.113	0	Monocyte	MED13L
0	0.629075	0.462	0.089	0	Monocyte	PFKL
0	0.628005	0.527	0.116	0	Monocyte	SKAP2
0	0.627514	0.475	0.09	0	Monocyte	SNX2
0	0.627489	0.571	0.153	0	Monocyte	ERICH1
0	0.626437	0.419	0.054	0	Monocyte	RNPEP
0	0.622985	0.449	0.071	0	Monocyte	NCOA4
0	0.620951	0.496	0.105	0	Monocyte	LACTB
0	0.610675	0.45	0.072	0	Monocyte	SCPEP1
0	0.609677	0.45	0.082	0	Monocyte	NAGK
0	0.60516	0.426	0.087	0	Monocyte	OAS1
0	0.587504	0.459	0.099	0	Monocyte	LGALS9
0	0.577966	0.53	0.131	0	Monocyte	STX10
0	0.571729	0.425	0.082	0	Monocyte	TET2
0	0.571499	0.459	0.098	0	Monocyte	LEPROT
0	0.551855	0.419	0.072	0	Monocyte	EPN1
0	0.546485	0.477	0.113	0	Monocyte	BLVRB
0	0.542006	0.415	0.082	0	Monocyte	LTA4H
0	0.539329	0.425	0.09	0	Monocyte	CNIH4
0	0.521036	0.409	0.086	0	Monocyte	AP2A1
0	0.517865	0.435	0.097	0	Monocyte	ASAP1
0	0.49184	0.412	0.086	0	Monocyte	CHP1
1.13695e-307	0.668057	0.612	0.179	3.81309e-303	Monocyte	SAMHD1
2.84767e-306	0.566182	0.517	0.134	9.55051e-302	Monocyte	C4orf48
4.05154e-306	0.828267	0.795	0.3	1.35881e-301	Monocyte	WASF2
6.57975e-305	0.607143	0.517	0.136	2.20672e-300	Monocyte	RELT
3.88945e-303	0.920289	0.828	0.371	1.30444e-298	Monocyte	HLA-DPB1
5.07229e-302	1.0051	0.948	0.574	1.70114e-297	Monocyte	CD44
1.13225e-300	0.717615	0.662	0.211	3.79735e-296	Monocyte	CASP1
1.12476e-299	0.870672	0.739	0.27	3.77223e-295	Monocyte	GLUL
1.13008e-296	0.493746	0.438	0.103	3.79006e-292	Monocyte	EIF4E2
1.40855e-295	0.68792	0.643	0.199	4.724e-291	Monocyte	GCH1
5.21039e-295	0.619207	0.997	0.953	1.74746e-290	Monocyte	RPS9
1.9027e-288	0.792182	0.771	0.289	6.38127e-284	Monocyte	GBP2
5.18876e-288	0.560025	0.444	0.108	1.74021e-283	Monocyte	CD79B
6.277e-288	0.499278	0.427	0.101	2.10518e-283	Monocyte	CAT
4.43264e-280	0.573027	0.483	0.127	1.48662e-275	Monocyte	ZNF267
4.72643e-280	0.962681	0.933	0.535	1.58515e-275	Monocyte	CD52
3.33381e-279	0.84279	0.835	0.35	1.11809e-274	Monocyte	CD55
4.5096e-273	0.708818	0.717	0.254	1.51243e-268	Monocyte	ZBTB7A
2.6404e-271	0.658276	0.705	0.243	8.85538e-267	Monocyte	AP2S1
2.5139e-270	0.784913	0.786	0.312	8.43111e-266	Monocyte	BLOC1S1
5.64483e-268	0.577209	0.608	0.187	1.89316e-263	Monocyte	PRKCB
1.02397e-265	0.709367	0.79	0.305	3.4342e-261	Monocyte	CAPNS1
1.35006e-265	0.571407	0.997	0.979	4.52781e-261	Monocyte	RPL8
3.52275e-265	0.653637	0.686	0.237	1.18146e-260	Monocyte	CAPZA2
7.84375e-265	0.684943	0.696	0.244	2.63064e-260	Monocyte	SUPT4H1
2.64863e-264	0.811969	0.965	0.634	8.88299e-260	Monocyte	LAPTM5
1.30797e-262	0.939109	0.726	0.283	4.38666e-258	Monocyte	ICAM1
1.51491e-262	0.805976	0.955	0.658	5.0807e-258	Monocyte	TPM3
4.67745e-262	0.595137	0.622	0.199	1.56872e-257	Monocyte	AKIRIN2
4.06736e-260	0.734965	0.692	0.249	1.36411e-255	Monocyte	CTNNB1
3.30634e-259	0.692056	0.991	0.888	1.10888e-254	Monocyte	SH3BGRL3
1.3078e-258	0.491587	0.436	0.112	4.38609e-254	Monocyte	LSM6
2.73519e-257	0.459634	0.458	0.12	9.17328e-253	Monocyte	LYSMD2
6.89608e-257	0.741856	0.749	0.291	2.31281e-252	Monocyte	GRB2
8.40513e-254	0.591876	0.451	0.124	2.81891e-249	Monocyte	HLA-DQA1
2.16504e-252	0.483504	0.428	0.11	7.26113e-248	Monocyte	SLCO3A1
7.07382e-252	0.633756	0.663	0.228	2.37242e-247	Monocyte	RBX1
5.27068e-249	0.778714	0.866	0.4	1.76768e-244	Monocyte	ACTR2
1.73956e-246	0.448962	0.428	0.111	5.83413e-242	Monocyte	SHKBP1
2.34898e-246	0.85156	0.907	0.474	7.878e-242	Monocyte	WSB1
2.90457e-246	0.476577	0.999	0.99	9.74133e-242	Monocyte	RPS19
1.20581e-245	0.81741	0.931	0.628	4.04406e-241	Monocyte	SERP1
6.2359e-245	0.486378	0.448	0.121	2.0914e-240	Monocyte	PDCD6IP
3.50838e-243	0.47811	0.528	0.155	1.17664e-238	Monocyte	PTPN18
6.16639e-243	0.476045	0.498	0.143	2.06808e-238	Monocyte	DOCK2
7.17737e-243	0.475967	0.999	0.996	2.40715e-238	Monocyte	TMSB4X
9.12002e-243	0.766613	0.958	0.61	3.05867e-238	Monocyte	LGALS1
6.17174e-241	0.656068	0.728	0.273	2.06988e-236	Monocyte	RASSF5
7.90695e-241	0.464166	0.438	0.118	2.65183e-236	Monocyte	UQCRC1
2.87839e-240	0.510651	0.421	0.112	9.65353e-236	Monocyte	MX2
8.17216e-239	0.657129	0.738	0.282	2.74078e-234	Monocyte	CSK
2.65539e-238	0.819765	0.957	0.668	8.90565e-234	Monocyte	RAP1B
4.32783e-238	0.500374	0.424	0.113	1.45147e-233	Monocyte	BCL6
6.29516e-237	0.636474	0.683	0.247	2.11127e-232	Monocyte	KLF3
4.30817e-236	0.501223	0.481	0.139	1.44487e-231	Monocyte	THAP9-AS1
2.40586e-235	0.573176	0.55	0.173	8.06876e-231	Monocyte	GPCPD1
2.26109e-234	0.560706	0.588	0.194	7.58323e-230	Monocyte	SEC14L1
3.11394e-233	0.630202	0.999	0.971	1.04435e-228	Monocyte	MT-ND2
4.61828e-233	0.648572	0.793	0.321	1.54888e-228	Monocyte	HCLS1
7.09973e-231	0.549888	0.41	0.111	2.38111e-226	Monocyte	RNF19B
8.68545e-229	0.78929	0.846	0.413	2.91292e-224	Monocyte	PRELID1
4.72886e-228	0.487906	0.492	0.147	1.58596e-223	Monocyte	ZNF106
2.59006e-225	0.447379	0.44	0.122	8.68655e-221	Monocyte	ADPGK
5.54022e-225	0.436199	0.454	0.129	1.85808e-220	Monocyte	CHMP4B
5.94602e-225	0.498167	0.479	0.143	1.99417e-220	Monocyte	CELF1
8.4614e-225	0.478925	0.475	0.139	2.83778e-220	Monocyte	TMPO
4.7357e-220	0.509845	0.57	0.188	1.58826e-215	Monocyte	DBNL
1.73164e-219	0.439007	0.456	0.132	5.80759e-215	Monocyte	TPP1
1.81459e-219	0.750859	0.864	0.458	6.08578e-215	Monocyte	HIGD2A
1.43932e-218	0.739745	0.891	0.462	4.82718e-214	Monocyte	SDCBP
9.51823e-218	0.530652	0.591	0.199	3.19223e-213	Monocyte	QKI
1.62528e-217	0.474687	0.519	0.162	5.45087e-213	Monocyte	POLE4
4.74991e-217	0.710877	0.948	0.665	1.59303e-212	Monocyte	RHOA
8.41033e-216	0.515991	0.442	0.129	2.82066e-211	Monocyte	PFKFB3
5.1342e-215	0.719123	0.869	0.439	1.72191e-210	Monocyte	CAP1
3.88743e-214	0.402876	0.444	0.127	1.30377e-209	Monocyte	MPC1
1.16647e-213	0.544737	0.475	0.147	3.91211e-209	Monocyte	MIR22HG
1.376e-213	0.721244	0.624	0.238	4.61482e-209	Monocyte	SOCS3
9.03131e-213	0.486874	0.498	0.154	3.02892e-208	Monocyte	MYO9B
9.68001e-212	0.502487	0.566	0.189	3.24648e-207	Monocyte	ICAM2
3.51388e-210	0.413735	0.417	0.117	1.17848e-205	Monocyte	LYPLA1
5.15012e-209	0.752163	0.836	0.429	1.72725e-204	Monocyte	SH3BGRL
8.60953e-208	0.402861	0.456	0.134	2.88746e-203	Monocyte	BNIP2
1.15974e-207	0.74417	0.901	0.541	3.88953e-203	Monocyte	GMFG
4.11951e-207	0.577547	0.73	0.291	1.3816e-202	Monocyte	TMBIM4
5.3409e-207	0.587275	0.734	0.294	1.79123e-202	Monocyte	VMP1
3.3408e-205	0.418749	0.446	0.131	1.12044e-200	Monocyte	CSGALNACT2
1.95924e-200	0.360441	0.405	0.114	6.57091e-196	Monocyte	HAGH
1.816e-199	0.481967	0.506	0.165	6.09051e-195	Monocyte	TRIM38
9.00565e-199	0.652644	0.744	0.321	3.02032e-194	Monocyte	SERPINB1
6.44066e-198	0.376954	0.42	0.121	2.16007e-193	Monocyte	PQLC3
2.21248e-197	0.642431	0.799	0.351	7.42022e-193	Monocyte	FLNA
2.28286e-197	0.446638	0.523	0.172	7.65627e-193	Monocyte	NCKAP1L
3.65732e-196	0.585145	0.7	0.279	1.22659e-191	Monocyte	GRK2
8.13763e-195	0.529731	0.999	0.997	2.7292e-190	Monocyte	MT-CO2
2.81754e-193	0.650354	0.949	0.699	9.44948e-189	Monocyte	CD37
4.01671e-193	0.711404	0.907	0.55	1.34712e-188	Monocyte	DRAP1
1.78884e-190	0.483997	0.546	0.188	5.99942e-186	Monocyte	OSER1
3.97614e-190	0.392486	0.476	0.151	1.33352e-185	Monocyte	NDUFB3
1.71346e-189	0.550958	0.821	0.349	5.74661e-185	Monocyte	RPS4Y1
3.76248e-186	0.50432	0.618	0.23	1.26186e-181	Monocyte	ATP1A1
3.6615e-185	0.800008	0.943	0.713	1.22799e-180	Monocyte	S100A10
2.04601e-184	0.682968	0.909	0.571	6.86192e-180	Monocyte	COX6B1
4.34745e-184	0.460803	0.425	0.132	1.45805e-179	Monocyte	PPIF
3.10901e-183	0.492283	0.654	0.251	1.0427e-178	Monocyte	WDR1
3.88991e-183	0.651614	0.888	0.517	1.3046e-178	Monocyte	PGK1
5.16399e-183	0.511628	0.663	0.258	1.7319e-178	Monocyte	CAPZA1
1.57082e-182	0.644756	0.88	0.474	5.26823e-178	Monocyte	CAPZB
1.33485e-181	0.474218	0.597	0.221	4.47683e-177	Monocyte	M6PR
1.38945e-181	0.475794	0.68	0.264	4.65995e-177	Monocyte	PKN1
4.43033e-181	0.630635	0.94	0.646	1.48584e-176	Monocyte	CORO1A
4.45888e-178	0.516584	0.65	0.257	1.49542e-173	Monocyte	WAS
1.59056e-177	0.428348	0.548	0.193	5.33443e-173	Monocyte	HADHA
3.0063e-177	0.536581	0.981	0.833	1.00825e-172	Monocyte	ARPC2
3.9819e-176	0.576486	0.651	0.268	1.33545e-171	Monocyte	PDE4B
2.36378e-175	0.620081	0.657	0.274	7.92765e-171	Monocyte	VAMP5
2.38837e-175	0.439704	0.574	0.209	8.01011e-171	Monocyte	OSBPL8
3.10402e-175	0.601096	0.991	0.938	1.04103e-170	Monocyte	DUSP1
8.05268e-174	0.349533	0.423	0.131	2.70071e-169	Monocyte	PTPRJ
1.06467e-171	0.576374	0.809	0.383	3.57068e-167	Monocyte	LYST
4.12787e-171	0.422069	0.423	0.136	1.38441e-166	Monocyte	RYBP
5.78552e-171	0.456731	0.554	0.204	1.94035e-166	Monocyte	MXD1
8.30382e-171	0.481534	0.999	0.998	2.78494e-166	Monocyte	MT-CO1
1.10643e-170	0.388471	0.479	0.161	3.71074e-166	Monocyte	DCP2
1.43145e-169	0.578862	0.809	0.39	4.80081e-165	Monocyte	RTN4
3.85491e-169	0.528475	0.623	0.251	1.29286e-164	Monocyte	CDC42EP3
3.2089e-168	0.367936	0.49	0.166	1.0762e-163	Monocyte	HSD17B11
6.8882e-168	0.43197	0.589	0.224	2.31017e-163	Monocyte	PLK3
1.28475e-167	0.591269	0.843	0.436	4.3088e-163	Monocyte	ACTR3
1.876e-167	0.662502	0.903	0.548	6.29173e-163	Monocyte	CALM2
4.56624e-167	0.381687	0.564	0.205	1.53142e-162	Monocyte	CD300A
1.22682e-166	0.498074	0.693	0.288	4.11452e-162	Monocyte	2022-09-09
4.31142e-166	0.389927	0.428	0.14	1.44596e-161	Monocyte	SLC16A3
6.24833e-166	0.447978	0.577	0.22	2.09557e-161	Monocyte	LIMS1
1.4853e-165	0.398522	0.535	0.191	4.9814e-161	Monocyte	ARHGAP4
8.59218e-164	0.603551	0.917	0.532	2.88165e-159	Monocyte	NR4A1
1.28226e-163	0.41521	0.682	0.28	4.30046e-159	Monocyte	PKM
1.78807e-162	0.48265	0.593	0.233	5.99682e-158	Monocyte	TAOK3
3.01466e-161	0.407864	0.559	0.208	1.01106e-156	Monocyte	MGST3
3.83366e-160	0.419574	0.578	0.219	1.28573e-155	Monocyte	STK10
6.74146e-160	0.312339	0.441	0.146	2.26095e-155	Monocyte	PHTF2
7.39528e-160	0.366051	0.419	0.136	2.48023e-155	Monocyte	RAP2C
7.52241e-160	0.475267	0.749	0.339	2.52287e-155	Monocyte	PRDX1
1.56172e-158	0.515793	0.454	0.162	5.2377e-154	Monocyte	TNFSF10
7.08797e-158	0.581608	0.869	0.481	2.37716e-153	Monocyte	MSN
7.19445e-158	0.395165	0.556	0.207	2.41287e-153	Monocyte	CHURC1
2.93287e-156	0.678374	0.851	0.48	9.83627e-152	Monocyte	RHOC
1.99639e-155	0.633664	0.799	0.414	6.69549e-151	Monocyte	NOP10
5.60837e-155	0.39646	0.492	0.176	1.88093e-150	Monocyte	ADAM10
5.97143e-155	0.58483	0.854	0.462	2.0027e-150	Monocyte	LAMTOR4
8.39883e-153	0.456108	0.67	0.273	2.8168e-148	Monocyte	MYO1F
1.33597e-152	0.490133	0.694	0.305	4.48059e-148	Monocyte	ZNF706
1.43353e-151	0.389007	0.626	0.248	4.80776e-147	Monocyte	RIN3
2.29382e-149	0.554557	0.898	0.561	7.69301e-145	Monocyte	HMGN2
2.76528e-148	0.665494	0.864	0.512	9.27419e-144	Monocyte	CTSC
6.45349e-148	0.440708	0.599	0.241	2.16437e-143	Monocyte	SPN
8.83193e-148	0.321441	0.413	0.139	2.96205e-143	Monocyte	RTN3
4.95414e-146	0.38946	0.485	0.179	1.66152e-141	Monocyte	TSC22D2
5.16206e-146	0.368198	0.473	0.171	1.73125e-141	Monocyte	ERGIC1
1.95086e-145	0.489596	0.743	0.342	6.54279e-141	Monocyte	MOB1A
1.29128e-144	0.545513	0.952	0.701	4.33071e-140	Monocyte	CCNI
1.41873e-144	0.577253	0.945	0.739	4.75813e-140	Monocyte	UQCRB
1.58929e-144	0.371733	0.469	0.171	5.33016e-140	Monocyte	LAP3
2.27172e-143	0.404281	0.535	0.208	7.61888e-139	Monocyte	PCGF5
2.45562e-142	0.578389	0.805	0.431	8.23567e-138	Monocyte	SEC11A
3.60778e-142	0.341844	0.448	0.159	1.20998e-137	Monocyte	SNAP23
2.15731e-141	0.344017	0.459	0.166	7.2352e-137	Monocyte	CCT5
4.88943e-141	0.455416	0.99	0.892	1.63982e-136	Monocyte	CYBA
6.47932e-141	0.311278	0.459	0.163	2.17303e-136	Monocyte	GGA1
7.07828e-141	0.329031	0.48	0.175	2.37391e-136	Monocyte	PSMD4
1.31559e-139	0.345264	0.464	0.169	4.41223e-135	Monocyte	BNIP3L
8.16418e-139	0.460678	0.707	0.317	2.7381e-134	Monocyte	EIF3L
1.03956e-138	0.345904	0.427	0.151	3.48647e-134	Monocyte	SFT2D2
2.09791e-138	0.326389	0.5	0.187	7.03599e-134	Monocyte	FAM118A
2.45048e-138	0.355621	0.503	0.191	8.21842e-134	Monocyte	KMT2C
2.8969e-138	0.320009	0.446	0.159	9.71563e-134	Monocyte	LAMTOR2
4.24321e-138	0.333911	0.405	0.14	1.42309e-133	Monocyte	RARA
6.80928e-138	0.402908	0.641	0.27	2.2837e-133	Monocyte	RAB5C
1.22646e-137	0.380372	0.611	0.249	4.1133e-133	Monocyte	NDUFS7
1.29275e-137	0.45754	0.707	0.322	4.33562e-133	Monocyte	LAPTM4A
2.02187e-137	0.347	0.442	0.159	6.78095e-133	Monocyte	SPATA13
8.31991e-137	0.305378	0.417	0.145	2.79033e-132	Monocyte	PARVG
4.34496e-136	0.314721	0.444	0.159	1.45721e-131	Monocyte	ABI3
7.97877e-136	0.336568	0.51	0.194	2.67592e-131	Monocyte	ARHGAP30
8.63988e-136	0.492045	0.82	0.42	2.89764e-131	Monocyte	PPP1CA
1.92839e-135	0.347895	0.525	0.204	6.46744e-131	Monocyte	HM13
8.14827e-135	0.469737	0.539	0.22	2.73277e-130	Monocyte	EHD1
1.13521e-133	0.288398	0.447	0.162	3.80725e-129	Monocyte	SMS
1.38915e-133	0.301509	0.451	0.164	4.65894e-129	Monocyte	BORCS7
1.40326e-133	0.483705	0.74	0.352	4.70625e-129	Monocyte	DDX21
3.26637e-133	0.380934	0.693	0.308	1.09548e-128	Monocyte	TUBB
9.90477e-133	0.336142	0.541	0.212	3.32186e-128	Monocyte	RAB8A
3.13846e-132	0.417313	0.527	0.21	1.05258e-127	Monocyte	HIF1A
1.3201e-130	0.347555	0.574	0.233	4.42735e-126	Monocyte	DOCK8
2.3378e-130	0.405157	0.665	0.292	7.84051e-126	Monocyte	ATP6AP2
3.69568e-130	0.464383	0.702	0.33	1.23946e-125	Monocyte	ABRACL
4.20256e-130	0.415902	0.647	0.285	1.40945e-125	Monocyte	VPS29
1.11229e-129	0.524262	0.888	0.554	3.73041e-125	Monocyte	YWHAB
1.3497e-129	0.310492	0.435	0.159	4.52664e-125	Monocyte	HECA
2.40654e-129	0.288362	0.434	0.157	8.07106e-125	Monocyte	CHMP2B
3.59304e-129	0.343014	0.575	0.235	1.20503e-124	Monocyte	STMP1
9.10891e-129	0.314407	0.461	0.173	3.05494e-124	Monocyte	IDH3G
1.20247e-128	0.322543	0.462	0.174	4.03284e-124	Monocyte	PTBP3
1.28377e-128	0.298493	0.448	0.165	4.3055e-124	Monocyte	TMEM167A
1.59578e-128	0.289426	0.444	0.163	5.35194e-124	Monocyte	SNX17
1.0302e-127	0.412158	0.468	0.183	3.45508e-123	Monocyte	DUSP6
3.0621e-127	0.410021	0.714	0.326	1.02697e-122	Monocyte	PGAM1
6.41483e-127	0.30769	0.512	0.199	2.1514e-122	Monocyte	SERINC1
1.55622e-126	0.425188	0.985	0.856	5.21925e-122	Monocyte	PABPC1
2.02734e-126	0.465211	0.426	0.164	6.7993e-122	Monocyte	ZBTB43
3.70251e-126	0.331485	0.469	0.179	1.24175e-121	Monocyte	HOTAIRM1
3.76731e-126	0.268594	0.452	0.167	1.26348e-121	Monocyte	ZFAND6
6.1173e-126	0.518968	0.879	0.519	2.05162e-121	Monocyte	COX5B
7.75951e-125	0.324175	0.495	0.193	2.60238e-120	Monocyte	PCMT1
9.5905e-125	0.360574	0.565	0.235	3.21646e-120	Monocyte	PSMA4
1.05728e-124	0.336762	0.483	0.188	3.5459e-120	Monocyte	AL139246.5
3.25027e-124	0.349135	0.575	0.239	1.09007e-119	Monocyte	RIOK3
4.29205e-124	0.372047	0.646	0.28	1.43947e-119	Monocyte	TANK
4.43969e-124	0.294244	0.441	0.166	1.48898e-119	Monocyte	ATOX1
4.8996e-124	0.327189	0.541	0.218	1.64323e-119	Monocyte	CHMP2A
5.30618e-124	0.301994	0.511	0.2	1.77959e-119	Monocyte	C1orf43
4.3323e-123	0.441912	0.984	0.844	1.45297e-118	Monocyte	VIM
4.38669e-123	0.276726	0.457	0.172	1.47121e-118	Monocyte	ACAP2
9.19382e-123	0.278502	0.479	0.184	3.08342e-118	Monocyte	MKRN1
1.11775e-122	0.332386	0.526	0.213	3.7487e-118	Monocyte	ERP44
2.64563e-122	0.477014	0.811	0.432	8.8729e-118	Monocyte	GSTK1
7.24631e-122	0.45279	0.967	0.787	2.43027e-117	Monocyte	RPL23
1.40387e-121	0.337093	0.512	0.206	4.70828e-117	Monocyte	MIS18BP1
1.55669e-121	0.284679	0.49	0.191	5.22082e-117	Monocyte	EIF6
3.28361e-121	0.334039	0.674	0.303	1.10126e-116	Monocyte	IL10RA
3.53921e-121	0.523987	0.872	0.545	1.18698e-116	Monocyte	CYTIP
7.95688e-121	0.285513	0.451	0.172	2.66858e-116	Monocyte	NANS
8.5914e-121	0.390741	0.649	0.291	2.88138e-116	Monocyte	MINOS1
3.05758e-120	0.301352	0.503	0.199	1.02545e-115	Monocyte	CYC1
3.17853e-120	0.492887	0.842	0.469	1.06602e-115	Monocyte	PCBP1
4.147e-120	0.284518	0.535	0.214	1.39082e-115	Monocyte	SSH2
9.027e-120	0.773101	0.72	0.404	3.02748e-115	Monocyte	IER3
1.04474e-119	0.262672	0.459	0.176	3.50386e-115	Monocyte	RBPJ
1.25842e-119	0.336725	0.585	0.248	4.22049e-115	Monocyte	ATP5PB
1.26956e-119	0.325259	0.56	0.234	4.25785e-115	Monocyte	MMP24OS
4.77493e-119	0.460935	0.773	0.397	1.60142e-114	Monocyte	TAF10
5.94723e-119	0.359272	0.405	0.152	1.99458e-114	Monocyte	BLOC1S6
8.91503e-119	0.279332	0.474	0.183	2.98992e-114	Monocyte	TMOD3
5.82544e-118	0.290265	0.406	0.15	1.95374e-113	Monocyte	PDXK
2.89326e-117	0.456483	0.818	0.434	9.70343e-113	Monocyte	UCP2
2.48962e-115	0.341963	0.622	0.273	8.3497e-111	Monocyte	GLIPR1
2.24875e-114	0.363988	0.739	0.358	7.54187e-110	Monocyte	SNX3
5.83034e-114	0.377782	0.671	0.307	1.95538e-109	Monocyte	TNFRSF14
1.20076e-113	0.454814	0.813	0.428	4.0271e-109	Monocyte	RAC1
2.09511e-113	0.335	0.575	0.25	7.02656e-109	Monocyte	PTPN1
3.92522e-113	0.305569	0.498	0.203	1.31644e-108	Monocyte	ELF2
1.03469e-112	0.2939	0.405	0.153	3.47013e-108	Monocyte	USP3
1.79407e-112	0.410844	0.736	0.355	6.01695e-108	Monocyte	ATP5F1B
3.28893e-112	0.355797	0.997	0.971	1.10304e-107	Monocyte	HLA-E
1.17163e-111	0.285179	0.404	0.151	3.92942e-107	Monocyte	GBP4
2.51073e-111	0.360806	0.655	0.302	8.42049e-107	Monocyte	REEP5
7.50369e-111	0.412685	0.986	0.921	2.51659e-106	Monocyte	MYL6
4.61206e-110	0.531851	0.409	0.164	1.54679e-105	Monocyte	EIF4E
1.47614e-109	0.435952	0.79	0.411	4.95068e-105	Monocyte	ENY2
1.49004e-109	0.263735	0.405	0.154	4.99729e-105	Monocyte	TWF2
2.10505e-109	0.407484	0.748	0.376	7.05992e-105	Monocyte	BRK1
4.4812e-109	0.43647	0.823	0.451	1.5029e-104	Monocyte	PRR13
6.91003e-109	0.263314	0.454	0.18	2.31748e-104	Monocyte	PSMB4
1.32853e-108	0.413253	0.826	0.448	4.45562e-104	Monocyte	ARPC4
2.52242e-108	0.252542	0.413	0.158	8.45968e-104	Monocyte	CCPG1
3.92813e-108	0.310181	0.59	0.26	1.31742e-103	Monocyte	SP110
3.79196e-106	0.30155	0.621	0.274	1.27175e-101	Monocyte	ITGAL
1.26271e-105	0.405701	0.824	0.443	4.23489e-101	Monocyte	ENO1
2.71545e-105	0.388858	0.974	0.894	9.10708e-101	Monocyte	ATP5F1E
5.35624e-105	0.392551	0.999	0.976	1.79637e-100	Monocyte	MT-ND1
1.74098e-104	0.374589	0.736	0.363	5.83891e-100	Monocyte	ATP5MF
2.63593e-104	0.280893	0.49	0.204	8.84038e-100	Monocyte	BCL3
9.38146e-104	0.408738	0.965	0.796	3.14635e-99	Monocyte	CDC42
1.84229e-103	0.250564	0.439	0.175	6.17866e-99	Monocyte	CALCOCO2
2.21337e-103	0.26736	0.512	0.215	7.42321e-99	Monocyte	UQCRC2
2.3807e-103	0.347057	0.583	0.264	7.98439e-99	Monocyte	SRI
2.47944e-103	0.369261	0.937	0.679	8.31553e-99	Monocyte	GSTP1
3.13686e-103	0.45264	0.895	0.562	1.05204e-98	Monocyte	LCP1
4.97658e-103	0.255168	0.468	0.191	1.66904e-98	Monocyte	IGBP1
1.40323e-102	0.260155	0.492	0.205	4.70615e-98	Monocyte	PPP4C
1.70346e-102	0.395297	0.709	0.351	5.71308e-98	Monocyte	ATP6V1F
1.9138e-102	0.335938	0.806	0.427	6.4185e-98	Monocyte	CARD16
2.04966e-102	0.370084	0.766	0.397	6.87416e-98	Monocyte	AHNAK
1.02441e-101	0.373474	0.661	0.319	3.43566e-97	Monocyte	EIF3A
1.81416e-101	0.42222	0.86	0.508	6.08434e-97	Monocyte	ATP6V1G1
5.93301e-101	0.309092	1	0.989	1.98981e-96	Monocyte	TMSB10
3.73575e-100	0.27421	0.599	0.265	1.2529e-95	Monocyte	NDUFS6
1.48809e-99	0.332663	0.614	0.285	4.99075e-95	Monocyte	WAC
1.67047e-99	0.298971	0.6	0.271	5.60242e-95	Monocyte	RAB7A
4.80185e-99	0.309678	0.626	0.287	1.61045e-94	Monocyte	GNB1
7.23128e-98	0.262465	0.479	0.202	2.42523e-93	Monocyte	PLEKHB2
8.18305e-98	0.429748	0.858	0.523	2.74443e-93	Monocyte	COX8A
6.38171e-97	0.362884	0.742	0.38	2.1403e-92	Monocyte	TBCA
5.32962e-96	0.4689	0.877	0.604	1.78745e-91	Monocyte	SLC25A5
3.38303e-95	0.264509	0.483	0.205	1.1346e-90	Monocyte	ITSN2
8.94686e-95	0.364149	0.641	0.311	3.0006e-90	Monocyte	WTAP
2.04484e-94	0.260605	0.492	0.214	6.858e-90	Monocyte	NAA38
3.64307e-94	0.287276	0.589	0.271	1.22181e-89	Monocyte	COX17
9.12898e-94	0.334599	0.736	0.367	3.06168e-89	Monocyte	ATP5PO
3.7075e-93	0.431271	0.843	0.494	1.24342e-88	Monocyte	ARL6IP4
4.0234e-93	0.285744	0.541	0.246	1.34937e-88	Monocyte	INSIG1
4.43552e-93	0.269925	0.496	0.217	1.48759e-88	Monocyte	PHIP
5.64243e-93	0.273637	0.623	0.289	1.89236e-88	Monocyte	LAMTOR5
8.44825e-92	0.356741	0.724	0.376	2.83338e-87	Monocyte	ATP5MPL
1.16644e-91	0.303956	0.657	0.316	3.912e-87	Monocyte	MAP2K3
3.06101e-91	0.350405	0.918	0.616	1.0266e-86	Monocyte	ITGB2
8.80771e-91	0.358584	0.984	0.823	2.95393e-86	Monocyte	PTPRC
1.58848e-88	0.418203	0.954	0.822	5.32745e-84	Monocyte	ITM2B
2.83374e-88	0.25702	0.535	0.244	9.50381e-84	Monocyte	MTCH1
1.11254e-87	0.369631	0.815	0.458	3.73124e-83	Monocyte	POMP
2.0104e-87	0.290221	0.623	0.3	6.74248e-83	Monocyte	ATP5PD
2.96266e-87	0.388868	0.863	0.511	9.93616e-83	Monocyte	DAZAP2
6.41075e-87	0.407731	0.922	0.668	2.15004e-82	Monocyte	EIF3K
9.58501e-87	0.302407	0.646	0.317	3.21462e-82	Monocyte	CD47
1.03046e-84	0.271222	0.584	0.276	3.45595e-80	Monocyte	LAMTOR1
1.26553e-84	0.403269	0.908	0.612	4.24434e-80	Monocyte	ELOB
1.32131e-84	0.350506	0.79	0.435	4.43141e-80	Monocyte	PPP1CB
4.7572e-83	0.331415	0.709	0.367	1.59547e-78	Monocyte	VDAC2
5.7569e-83	0.352754	0.782	0.434	1.93075e-78	Monocyte	ANP32B
3.43848e-79	0.260511	0.585	0.286	1.1532e-74	Monocyte	IRF9
3.85479e-79	0.265517	0.593	0.289	1.29282e-74	Monocyte	PNRC2
9.26104e-79	0.280128	0.991	0.955	3.10597e-74	Monocyte	UBA52
1.70583e-78	0.259393	0.587	0.287	5.72101e-74	Monocyte	PNPLA8
7.11149e-78	0.320636	0.776	0.418	2.38505e-73	Monocyte	ARHGDIA
2.24309e-77	0.268544	0.62	0.306	7.52287e-73	Monocyte	TACC1
6.94733e-76	0.335892	0.779	0.436	2.33e-71	Monocyte	ATP5MC3
1.02894e-75	0.335224	0.955	0.79	3.45087e-71	Monocyte	ARHGDIB
3.95839e-75	0.312493	0.875	0.533	1.32756e-70	Monocyte	LIMD2
6.57905e-75	0.341521	0.929	0.726	2.20648e-70	Monocyte	MYL12B
1.0198e-74	0.352913	0.859	0.544	3.42019e-70	Monocyte	COX7B
1.86915e-74	0.313825	0.742	0.406	6.26877e-70	Monocyte	COX5A
3.86783e-74	0.382402	0.926	0.73	1.29719e-69	Monocyte	CD48
4.72765e-74	0.306814	0.771	0.422	1.58556e-69	Monocyte	PSMB3
7.63308e-74	0.25991	0.637	0.322	2.55998e-69	Monocyte	PAK2
2.14412e-69	0.259113	0.709	0.374	7.19095e-65	Monocyte	CSNK2B
1.08258e-64	0.342091	0.893	0.625	3.63075e-60	Monocyte	NDUFA4
6.10718e-61	0.304055	0.728	0.411	2.04823e-56	Monocyte	JMJD1C
2.45521e-60	0.349457	0.829	0.55	8.23429e-56	Monocyte	TUBA1A
4.53585e-60	0.371336	0.989	0.912	1.52123e-55	Monocyte	KLF6
5.48446e-60	0.304093	0.936	0.754	1.83938e-55	Monocyte	COX7C
7.69658e-60	0.290104	0.999	0.997	2.58128e-55	Monocyte	MT-CO3
1.37594e-59	0.320998	0.93	0.741	4.61461e-55	Monocyte	ATP5MC2
2.6122e-58	0.460657	0.97	0.903	8.7608e-54	Monocyte	IRF1
2.97023e-58	0.276851	0.799	0.484	9.96156e-54	Monocyte	ATP6V0E1
1.54333e-57	0.302238	0.827	0.531	5.17602e-53	Monocyte	GPX4
1.54227e-56	0.276151	0.815	0.492	5.17246e-52	Monocyte	EIF3H
1.68115e-56	0.253262	0.875	0.573	5.63824e-52	Monocyte	ZFAND5
3.44219e-55	0.307839	0.928	0.686	1.15444e-50	Monocyte	EEF2
2.43001e-54	0.296106	0.831	0.54	8.14977e-50	Monocyte	LSP1
3.54437e-52	0.258127	0.858	0.564	1.18871e-47	Monocyte	ARL6IP5
1.94196e-48	0.287613	0.693	0.408	6.51296e-44	Monocyte	RHOB
2.03854e-47	0.323002	0.966	0.843	6.83686e-43	Monocyte	SRSF5
0	3.90615	0.944	0.017	0	B_cell	CD79A
0	3.51809	0.995	0.236	0	B_cell	HLA-DRA
0	2.85524	0.718	0.033	0	B_cell	IGHM
0	2.84047	0.824	0.029	0	B_cell	MS4A1
0	2.64	0.873	0.129	0	B_cell	HLA-DQA1
0	2.11648	0.819	0.158	0	B_cell	HLA-DQB1
0	2.08389	0.635	0.01	0	B_cell	TNFRSF13C
0	2.08306	0.605	0.087	0	B_cell	LY9
0	2.07892	0.631	0.01	0	B_cell	BANK1
0	1.88091	0.433	0.001	0	B_cell	IGHD
0	1.67601	0.508	0.003	0	B_cell	LINC00926
0	1.6601	0.513	0.02	0	B_cell	RALGPS2
0	1.43507	0.461	0.04	0	B_cell	TCF4
0	1.42126	0.419	0.006	0	B_cell	SPIB
0	1.39918	0.402	0.006	0	B_cell	CD24
1.08758e-295	1.4648	0.405	0.039	3.64752e-291	B_cell	PHACTR1
1.66127e-284	2.77518	0.991	0.417	5.57157e-280	B_cell	HLA-DRB1
1.99055e-256	2.81288	0.995	0.688	6.67592e-252	B_cell	CD74
4.00484e-237	2.02543	0.969	0.423	1.34314e-232	B_cell	HLA-DPA1
2.19153e-226	2.04024	0.941	0.386	7.34994e-222	B_cell	HLA-DPB1
2.30124e-214	1.45669	0.652	0.138	7.71788e-210	B_cell	HLA-DMA
2.16469e-209	1.16032	0.84	0.315	7.25995e-205	B_cell	IGKC
1.05545e-197	1.45666	0.492	0.083	3.53976e-193	B_cell	BASP1
1.42516e-170	1.2112	0.993	0.983	4.77969e-166	B_cell	RPS8
2.94584e-164	1.73669	0.969	0.707	9.87977e-160	B_cell	CD37
2.5715e-156	1.03163	0.993	0.988	8.62429e-152	B_cell	RPS23
1.37483e-142	1.19614	0.984	0.907	4.61091e-138	B_cell	RPS11
1.16932e-141	1.35125	0.713	0.228	3.92167e-137	B_cell	LTB
6.69626e-137	0.978768	0.986	0.97	2.24579e-132	B_cell	RPL13A
8.41575e-136	1.00522	0.993	0.982	2.82247e-131	B_cell	RPL18A
2.10075e-132	1.02386	0.426	0.087	7.0455e-128	B_cell	NCF1
9.09672e-132	0.877255	0.998	0.991	3.05086e-127	B_cell	RPL32
1.54866e-128	0.85544	0.991	0.989	5.1939e-124	B_cell	RPL39
4.63241e-126	1.24131	0.489	0.119	1.55362e-121	B_cell	CD79B
3.77025e-125	0.843743	0.991	0.991	1.26447e-120	B_cell	RPL11
2.40094e-123	0.957312	0.995	0.986	8.05227e-119	B_cell	RPS18
3.32132e-123	0.803356	0.993	0.995	1.1139e-118	B_cell	RPL13
5.12964e-123	0.910226	0.984	0.972	1.72038e-118	B_cell	RPS6
1.07048e-122	1.00223	0.981	0.946	3.59019e-118	B_cell	RPS5
9.71927e-122	2.0042	0.544	0.157	3.25965e-117	B_cell	YBX3
7.94184e-121	1.71293	0.882	0.466	2.66354e-116	B_cell	CD83
4.77475e-118	0.917645	0.993	0.98	1.60136e-113	B_cell	RPL8
1.36631e-115	0.81336	0.988	0.988	4.58233e-111	B_cell	RPS3A
4.97538e-112	0.760439	0.993	0.993	1.66864e-107	B_cell	RPS27
3.13556e-110	0.720796	0.995	0.991	1.0516e-105	B_cell	RPL30
1.6137e-109	0.791793	0.991	0.982	5.41204e-105	B_cell	RPL18
1.12748e-108	0.771823	0.998	0.992	3.78133e-104	B_cell	RPL34
5.61127e-107	0.79673	0.993	0.993	1.88191e-102	B_cell	RPS12
2.36902e-106	1.00968	0.438	0.106	7.94523e-102	B_cell	POU2F2
6.78994e-104	1.38222	0.927	0.647	2.27721e-99	B_cell	LAPTM5
2.03047e-103	0.797447	0.991	0.972	6.8098e-99	B_cell	RPL9
7.36574e-98	0.806676	0.988	0.955	2.47032e-93	B_cell	RPS9
1.99138e-97	0.80007	0.986	0.979	6.67868e-93	B_cell	RPS13
1.53954e-95	0.679236	0.995	0.992	5.16331e-91	B_cell	RPL19
1.06589e-94	0.718931	0.988	0.983	3.57478e-90	B_cell	RPLP2
1.05919e-93	0.757899	0.991	0.968	3.55232e-89	B_cell	RPS16
3.53766e-93	0.827378	0.986	0.954	1.18646e-88	B_cell	RPS21
7.6064e-93	0.850732	0.976	0.875	2.55104e-88	B_cell	RPS20
1.22038e-92	0.746028	0.988	0.985	4.0929e-88	B_cell	RPL21
1.27103e-92	0.717153	0.988	0.989	4.26277e-88	B_cell	RPS2
7.92409e-92	0.730993	0.988	0.984	2.65758e-87	B_cell	RPL29
1.2117e-89	0.78215	0.991	0.956	4.06381e-85	B_cell	RPL10A
1.56643e-89	0.661178	0.988	0.987	5.25349e-85	B_cell	RPL37
2.49874e-89	0.671134	0.993	0.981	8.38029e-85	B_cell	RPL26
7.34657e-88	0.729975	0.988	0.975	2.46389e-83	B_cell	RPS25
1.44306e-86	0.659124	0.995	0.986	4.83974e-82	B_cell	RPS4X
1.02736e-85	0.719187	0.984	0.973	3.44556e-81	B_cell	RPL23A
1.35102e-84	0.719062	0.995	0.985	4.53106e-80	B_cell	RPL12
6.87701e-82	0.905202	0.958	0.794	2.30641e-77	B_cell	RPL23
1.69994e-80	0.674492	0.991	0.987	5.70125e-76	B_cell	RPS28
6.96082e-80	1.2164	0.746	0.369	2.33452e-75	B_cell	CD55
2.15127e-78	0.79274	0.981	0.949	7.21493e-74	B_cell	RPSA
5.30923e-78	0.824589	0.974	0.889	1.78061e-73	B_cell	RPLP0
1.31141e-77	0.601727	0.988	0.99	4.39821e-73	B_cell	RPS15
8.8683e-77	1.00734	0.927	0.549	2.97425e-72	B_cell	CD52
1.0054e-76	0.945641	0.965	0.881	3.37192e-72	B_cell	EEF1B2
1.42575e-75	0.690302	0.995	0.991	4.78168e-71	B_cell	RPS19
2.24363e-75	0.606618	0.986	0.982	7.52467e-71	B_cell	RPL7A
2.92004e-74	0.80732	0.969	0.869	9.79323e-70	B_cell	RPL7
8.43037e-71	0.738916	0.976	0.932	2.82738e-66	B_cell	RPL22
1.68283e-70	0.503719	1	0.997	5.64388e-66	B_cell	RPL41
2.22569e-69	0.653548	0.981	0.948	7.46453e-65	B_cell	RPL36
3.15659e-69	0.656914	0.981	0.964	1.05866e-64	B_cell	RPL5
3.43426e-69	0.599111	0.986	0.98	1.15178e-64	B_cell	RPL35A
1.36647e-68	0.533717	0.995	0.986	4.58288e-64	B_cell	FAU
1.01889e-65	0.519229	0.998	0.996	3.41717e-61	B_cell	RPLP1
1.72489e-65	0.863119	0.633	0.276	5.78494e-61	B_cell	RNASET2
8.72522e-65	0.59345	0.981	0.976	2.92626e-60	B_cell	RPL3
2.16955e-64	0.67986	0.976	0.944	7.27624e-60	B_cell	RACK1
1.36032e-63	0.591207	0.984	0.969	4.56223e-59	B_cell	RPS29
4.73078e-62	0.511406	0.995	0.992	1.58661e-57	B_cell	RPS15A
1.13568e-61	0.445654	0.991	0.996	3.80884e-57	B_cell	RPL28
1.05631e-60	0.606778	0.988	0.954	3.54264e-56	B_cell	RPL37A
1.62494e-60	0.762319	0.941	0.804	5.44971e-56	B_cell	RPL27A
1.1201e-59	0.545401	0.993	0.993	3.7566e-55	B_cell	RPS27A
2.82777e-58	0.917317	0.428	0.158	9.48377e-54	B_cell	SYNGR2
9.16196e-57	0.943848	0.624	0.297	3.07274e-52	B_cell	ARID5B
1.09676e-55	0.736503	0.948	0.808	3.67833e-51	B_cell	RPL4
6.99703e-54	0.512447	0.979	0.981	2.34666e-49	B_cell	RPL14
2.13547e-53	0.427883	0.993	0.997	7.16193e-49	B_cell	EEF1A1
1.3702e-52	0.515049	0.993	0.988	4.59538e-48	B_cell	RPS14
7.91552e-52	1.01826	0.842	0.636	2.65471e-47	B_cell	EZR
3.00609e-50	0.757813	0.958	0.893	1.00818e-45	B_cell	RPS10
7.00201e-49	0.636185	0.965	0.863	2.34834e-44	B_cell	RPL38
1.71629e-48	0.463246	0.986	0.983	5.75608e-44	B_cell	RPS7
5.05221e-46	0.910366	0.624	0.332	1.69441e-41	B_cell	NFKBID
1.51653e-45	0.40309	0.998	0.996	5.08613e-41	B_cell	RPL10
4.71041e-45	0.785672	0.779	0.531	1.57978e-40	B_cell	NOP53
6.26449e-45	0.756265	0.513	0.231	2.10098e-40	B_cell	TMEM243
2.60202e-44	0.545483	0.972	0.916	8.72666e-40	B_cell	RPL35
7.37513e-44	0.443519	0.998	0.978	2.47347e-39	B_cell	RPL15
3.12076e-43	0.822246	0.854	0.651	1.04664e-38	B_cell	ZFAS1
1.00779e-40	0.675715	0.859	0.695	3.37992e-36	B_cell	EEF2
1.56709e-39	0.772623	0.586	0.312	5.2557e-35	B_cell	ODC1
8.70556e-38	0.762267	0.461	0.216	2.91967e-33	B_cell	ARRDC2
3.579e-36	0.46702	0.972	0.957	1.20032e-31	B_cell	UBA52
2.22562e-35	0.768105	0.687	0.426	7.46428e-31	B_cell	SMCHD1
6.08047e-35	0.389361	0.988	0.988	2.03927e-30	B_cell	RPS3
1.27368e-33	0.494673	0.953	0.885	4.27167e-29	B_cell	RPL27
2.40699e-33	0.719396	0.758	0.512	8.07257e-29	B_cell	SMAP2
3.12917e-33	0.690059	0.576	0.316	1.04946e-28	B_cell	PRDM2
3.50884e-33	0.785068	0.616	0.367	1.17679e-28	B_cell	DDX21
1.40203e-32	0.705087	0.504	0.262	4.70214e-28	B_cell	PTPN1
4.59525e-32	0.764675	0.419	0.196	1.54116e-27	B_cell	BCL2
7.33871e-32	0.797194	0.842	0.676	2.46126e-27	B_cell	HERPUD1
1.36141e-31	0.794832	0.534	0.304	4.5659e-27	B_cell	FOXP1
1.56699e-31	0.404577	0.984	0.968	5.25539e-27	B_cell	RPL24
3.31469e-30	0.455745	0.967	0.957	1.11168e-25	B_cell	NACA
1.16656e-28	0.621961	0.48	0.249	3.91239e-24	B_cell	ATP2B1
1.35429e-27	0.612929	0.414	0.204	4.54202e-23	B_cell	PRKCB
3.51298e-27	0.59317	0.727	0.506	1.17818e-22	B_cell	EIF3E
7.63565e-25	0.585096	0.4	0.203	2.56084e-20	B_cell	OSER1
1.52879e-24	0.289035	0.993	0.991	5.12725e-20	B_cell	RPS24
4.373e-24	0.612159	0.506	0.298	1.46662e-19	B_cell	IRF9
8.25349e-24	0.564106	0.579	0.36	2.76805e-19	B_cell	SNHG7
1.36427e-23	0.567344	0.482	0.273	4.57549e-19	B_cell	SP110
4.36496e-23	0.599609	0.421	0.229	1.46392e-18	B_cell	CDKN1A
9.48012e-23	0.526393	0.8	0.62	3.17944e-18	B_cell	SF1
6.60835e-22	0.523428	0.779	0.599	2.21631e-17	B_cell	RPL36A
1.1186e-21	0.483253	0.438	0.231	3.75157e-17	B_cell	LYN
1.97961e-21	0.620767	0.612	0.408	6.63923e-17	B_cell	ANKRD11
7.92079e-21	0.713834	0.631	0.447	2.65648e-16	B_cell	RBM38
1.01601e-20	0.460297	0.402	0.213	3.40749e-16	B_cell	CTSZ
1.57618e-20	0.722316	0.433	0.257	5.2862e-16	B_cell	TMEM123
1.64054e-20	0.730045	0.586	0.39	5.50203e-16	B_cell	LSM7
3.10955e-20	0.518006	0.685	0.5	1.04288e-15	B_cell	TAF1D
9.16072e-20	0.527851	0.579	0.374	3.07232e-15	B_cell	SNX3
2.90209e-18	0.46615	0.795	0.652	9.73302e-14	B_cell	SLC25A6
4.99937e-18	0.553153	0.534	0.351	1.67669e-13	B_cell	SEC62
5.40789e-18	0.48799	0.539	0.343	1.8137e-13	B_cell	CMTM6
5.52443e-18	0.296879	0.995	0.993	1.85278e-13	B_cell	MT-ND3
1.59757e-17	0.469831	0.499	0.311	5.35792e-13	B_cell	GRB2
1.61703e-17	0.469572	0.64	0.444	5.42319e-13	B_cell	SNU13
3.4169e-17	0.563223	0.544	0.353	1.14596e-12	B_cell	BIRC3
3.49683e-17	0.501263	0.591	0.393	1.17277e-12	B_cell	RNMT
1.11892e-16	0.556376	0.925	0.82	3.75263e-12	B_cell	KLF2
3.52375e-16	0.450527	0.614	0.435	1.1818e-11	B_cell	ERP29
3.7849e-16	0.310088	0.951	0.89	1.26938e-11	B_cell	PFDN5
5.22624e-16	0.497799	0.4	0.241	1.75278e-11	B_cell	EIF2S3
7.60706e-16	0.452347	0.546	0.355	2.55126e-11	B_cell	MKNK2
2.40067e-15	0.493309	0.546	0.356	8.05138e-11	B_cell	PRDX1
3.52076e-15	0.338831	0.856	0.778	1.18079e-10	B_cell	RPL31
4.315e-15	0.418993	0.449	0.278	1.44716e-10	B_cell	CREBRF
1.02485e-14	0.388624	0.475	0.297	3.43713e-10	B_cell	MYCBP2
1.96018e-14	0.436972	0.581	0.404	6.57404e-10	B_cell	SMDT1
3.96157e-14	0.529764	0.711	0.57	1.32863e-09	B_cell	ISG20
9.89946e-14	0.292578	0.995	0.994	3.32008e-09	B_cell	PTMA
3.33881e-13	0.444909	0.508	0.341	1.11977e-08	B_cell	BOD1L1
4.05782e-13	0.411819	0.511	0.341	1.36091e-08	B_cell	EIF1B
4.10707e-13	0.400785	0.541	0.365	1.37743e-08	B_cell	IRF8
4.22299e-13	0.39628	0.807	0.626	1.41631e-08	B_cell	CXCR4
6.99013e-13	0.352248	0.887	0.779	2.34435e-08	B_cell	YBX1
2.44767e-12	0.393946	0.409	0.258	8.20901e-08	B_cell	RILPL2
3.17702e-12	0.283993	0.948	0.912	1.06551e-07	B_cell	EEF1D
7.29183e-12	0.379534	0.6	0.436	2.44554e-07	B_cell	GRASP
1.14344e-11	0.400639	0.482	0.331	3.83488e-07	B_cell	ARID1B
1.72011e-11	0.365832	0.631	0.459	5.76892e-07	B_cell	TOMM20
1.80249e-11	0.34089	0.591	0.429	6.04519e-07	B_cell	RAB11FIP1
2.56105e-11	0.356064	0.508	0.352	8.58924e-07	B_cell	NSD3
5.57898e-11	0.362389	0.449	0.304	1.87108e-06	B_cell	MAPK1IP1L
8.07897e-11	0.306829	0.868	0.753	2.70953e-06	B_cell	HINT1
8.46966e-11	0.345125	0.828	0.712	2.84056e-06	B_cell	CCNI
8.69528e-11	0.39914	0.454	0.31	2.91622e-06	B_cell	TNRC6B
3.52475e-10	0.252262	0.701	0.524	1.18213e-05	B_cell	NAP1L1
7.97925e-10	0.365737	0.459	0.32	2.67608e-05	B_cell	PPIG
8.07052e-10	0.344863	0.553	0.411	2.70669e-05	B_cell	MT-ND4L
1.59271e-09	0.321278	0.748	0.638	5.34164e-05	B_cell	TRA2B
1.73797e-09	0.350076	0.456	0.321	5.82879e-05	B_cell	RSL1D1
2.27151e-09	0.314261	0.553	0.405	7.61818e-05	B_cell	SP100
2.68467e-09	0.396267	0.673	0.542	9.00385e-05	B_cell	SNHG8
3.73236e-09	0.345391	0.692	0.579	0.000125176	B_cell	UBALD2
5.5977e-09	0.348858	0.416	0.29	0.000187736	B_cell	ISCU
9.82583e-09	0.304858	0.784	0.724	0.000329539	B_cell	TOMM7
1.79214e-08	0.323923	0.682	0.548	0.000601046	B_cell	LIMD2
2.61403e-08	0.251637	0.409	0.278	0.000876693	B_cell	EVI2B
3.1337e-08	0.280328	0.461	0.324	0.00105098	B_cell	MTPN
3.59874e-08	0.332397	0.562	0.428	0.00120695	B_cell	MARCKSL1
7.70295e-08	0.360597	0.696	0.577	0.00258342	B_cell	ZNF331
2.67766e-07	0.301266	0.699	0.589	0.00898035	B_cell	UQCRH
3.24805e-07	0.292902	0.595	0.482	0.0108933	B_cell	ANKRD12
3.27193e-07	0.321227	0.412	0.304	0.0109734	B_cell	LAMTOR5
4.14052e-07	0.266081	0.579	0.441	0.0138865	B_cell	UXT
7.43264e-07	0.446178	0.722	0.645	0.0249276	B_cell	EMP3
9.49736e-07	0.271906	0.464	0.345	0.0318522	B_cell	RASGEF1B
2.24095e-06	0.295758	0.685	0.562	0.0751569	B_cell	TUBA1A
2.32098e-06	0.275704	0.536	0.425	0.0778411	B_cell	JMJD1C
2.95651e-06	0.264715	0.661	0.564	0.0991554	B_cell	RPL22L1
6.5675e-06	0.338926	0.4	0.307	0.220261	B_cell	IFI44L
1.02244e-05	0.265831	0.551	0.45	0.342906	B_cell	RSL24D1
1.23178e-05	0.268497	0.591	0.468	0.413115	B_cell	IDI1
1.64708e-05	0.275518	0.494	0.388	0.552396	B_cell	ST13
0	9.03791	1	0.039	0	Hepatocytes	APOA2
0	8.99671	0.991	0.039	0	Hepatocytes	ALB
0	8.21171	0.991	0.032	0	Hepatocytes	APOA1
0	6.95543	0.982	0.019	0	Hepatocytes	APOC1
0	6.8326	0.972	0.008	0	Hepatocytes	APOC3
0	6.59898	1	0.005	0	Hepatocytes	AMBP
0	6.29637	0.972	0.014	0	Hepatocytes	APOE
0	6.00898	0.991	0.061	0	Hepatocytes	SERPINA1
0	5.9829	0.917	0.004	0	Hepatocytes	TTR
0	5.73294	0.945	0.004	0	Hepatocytes	FABP1
0	5.6805	0.972	0.003	0	Hepatocytes	VTN
0	5.64886	0.963	0.004	0	Hepatocytes	APOH
0	5.63405	0.936	0.002	0	Hepatocytes	ORM1
0	5.60633	0.954	0.003	0	Hepatocytes	RBP4
0	5.1652	0.862	0.003	0	Hepatocytes	FGG
0	5.00291	0.817	0.002	0	Hepatocytes	FGB
0	4.74672	0.899	0.003	0	Hepatocytes	TF
0	4.72272	0.844	0.002	0	Hepatocytes	FGA
0	4.68323	0.89	0.032	0	Hepatocytes	IFI27
0	4.59312	0.706	0.005	0	Hepatocytes	CYP2E1
0	4.57609	0.817	0.002	0	Hepatocytes	RARRES2
0	4.05371	0.817	0.001	0	Hepatocytes	ORM2
0	3.80658	0.835	0.005	0	Hepatocytes	SELENOP
0	3.79334	0.817	0.001	0	Hepatocytes	KNG1
0	3.69851	0.872	0.036	0	Hepatocytes	CLU
0	3.66688	0.761	0.001	0	Hepatocytes	AGT
0	3.61343	0.761	0.001	0	Hepatocytes	CFHR1
0	3.6105	0.807	0.001	0	Hepatocytes	GC
0	3.55796	0.798	0.004	0	Hepatocytes	EPHX1
0	3.50863	0.844	0.001	0	Hepatocytes	AHSG
0	3.45091	0.743	0.001	0	Hepatocytes	PPP1R1A
0	3.31016	0.743	0.003	0	Hepatocytes	CYP2D6
0	3.30111	0.807	0	0	Hepatocytes	F2
0	3.29165	0.477	0.001	0	Hepatocytes	GSTA1
0	3.26111	0.697	0.001	0	Hepatocytes	GPC3
0	3.2478	0.826	0.012	0	Hepatocytes	TMEM176B
0	3.20747	0.752	0.005	0	Hepatocytes	TMEM176A
0	3.19433	0.743	0.004	0	Hepatocytes	ANG
0	3.08373	0.661	0.001	0	Hepatocytes	IGF2.1
0	2.95596	0.725	0.001	0	Hepatocytes	AGXT
0	2.92619	0.761	0	0	Hepatocytes	HPX
0	2.75215	0.67	0	0	Hepatocytes	F10
0	2.67167	0.569	0	0	Hepatocytes	ANGPTL8
0	2.63796	0.716	0.032	0	Hepatocytes	FXYD1
0	2.62077	0.651	0	0	Hepatocytes	AZGP1
0	2.58119	0.495	0.001	0	Hepatocytes	CYP3A7
0	2.57093	0.67	0.006	0	Hepatocytes	SERPINF1
0	2.56533	0.679	0.001	0	Hepatocytes	ALDOB
0	2.54306	0.688	0.001	0	Hepatocytes	HSD17B6
0	2.4778	0.404	0	0	Hepatocytes	FGL1
0	2.41498	0.56	0.004	0	Hepatocytes	C3
0	2.4094	0.56	0	0	Hepatocytes	ANGPTL3
0	2.37142	0.56	0.001	0	Hepatocytes	ITIH2
0	2.34512	0.532	0.001	0	Hepatocytes	SULT2A1
0	2.33595	0.495	0.003	0	Hepatocytes	MGST1
0	2.28544	0.56	0.001	0	Hepatocytes	SERPINC1
0	2.25735	0.633	0.011	0	Hepatocytes	KHK
0	2.19821	0.578	0	0	Hepatocytes	SERPINA7
0	2.17012	0.596	0.01	0	Hepatocytes	ASGR1
0	2.15105	0.486	0.009	0	Hepatocytes	APOM
0	2.12703	0.569	0	0	Hepatocytes	SERPIND1
0	2.11902	0.514	0.007	0	Hepatocytes	PGLYRP2
0	2.08551	0.578	0	0	Hepatocytes	SERPINA5
0	2.08194	0.55	0.018	0	Hepatocytes	CFH
0	2.07395	0.55	0	0	Hepatocytes	SPP2
0	2.06345	0.514	0.001	0	Hepatocytes	NUPR1
0	2.06045	0.505	0.002	0	Hepatocytes	LGALS4
0	2.05388	0.569	0.012	0	Hepatocytes	GGH
0	2.04875	0.56	0.005	0	Hepatocytes	KRT18
0	2.04031	0.55	0.018	0	Hepatocytes	LEAP2
0	2.03842	0.532	0	0	Hepatocytes	APOB
0	2.01912	0.514	0	0	Hepatocytes	SERPINA6
0	1.98826	0.596	0.001	0	Hepatocytes	APOC2
0	1.97424	0.523	0.006	0	Hepatocytes	C2
0	1.91828	0.541	0.014	0	Hepatocytes	CES1
0	1.90467	0.459	0.005	0	Hepatocytes	PEG10
0	1.90212	0.486	0.001	0	Hepatocytes	SDC2
0	1.88893	0.523	0.002	0	Hepatocytes	GATM
0	1.86891	0.486	0	0	Hepatocytes	C4BPB
0	1.86692	0.56	0.001	0	Hepatocytes	PLG
0	1.86461	0.495	0	0	Hepatocytes	ITIH1
0	1.83235	0.523	0.004	0	Hepatocytes	C8G
0	1.80125	0.486	0	0	Hepatocytes	ASGR2
0	1.79832	0.532	0.009	0	Hepatocytes	TST
0	1.78489	0.532	0	0	Hepatocytes	SLC2A2
0	1.73071	0.505	0.003	0	Hepatocytes	SERPING1
0	1.71295	0.486	0	0	Hepatocytes	ADH1A
0	1.70717	0.459	0.001	0	Hepatocytes	KRT8
0	1.6832	0.422	0	0	Hepatocytes	UGT2B4
0	1.67879	0.413	0	0	Hepatocytes	ITIH3
0	1.66769	0.468	0	0	Hepatocytes	SERPINA4
0	1.6357	0.486	0.013	0	Hepatocytes	ALDH2
0	1.61877	0.422	0.001	0	Hepatocytes	SLPI
0	1.60018	0.505	0.003	0	Hepatocytes	PROC
0	1.57622	0.422	0	0	Hepatocytes	SLC22A7
0	1.57598	0.413	0.001	0	Hepatocytes	EPCAM
0	1.51978	0.431	0	0	Hepatocytes	NAT8
0	1.51728	0.431	0.002	0	Hepatocytes	PTGR1
0	1.48817	0.422	0.01	0	Hepatocytes	CD24
0	1.48729	0.44	0	0	Hepatocytes	TM4SF4
0	1.48547	0.413	0	0	Hepatocytes	ADH1B
0	1.48545	0.44	0.012	0	Hepatocytes	FAM213A
0	1.48515	0.45	0.004	0	Hepatocytes	C1R
0	1.45513	0.404	0.001	0	Hepatocytes	C1S
0	1.4533	0.44	0	0	Hepatocytes	S100A16
0	1.44573	0.459	0	0	Hepatocytes	CPB2
0	1.38943	0.404	0	0	Hepatocytes	FTCD
1.10033e-207	1.32888	0.45	0.02	3.69028e-203	Hepatocytes	RIDA
6.34506e-205	1.89607	0.55	0.032	2.12801e-200	Hepatocytes	BEX3
1.21103e-201	1.38415	0.45	0.021	4.06155e-197	Hepatocytes	PXMP2
4.05114e-191	2.39667	0.624	0.045	1.35867e-186	Hepatocytes	GAMT
3.87896e-171	1.45287	0.459	0.026	1.30092e-166	Hepatocytes	TM7SF2
4.32413e-170	1.37128	0.404	0.02	1.45023e-165	Hepatocytes	PPP1R16A
1.60142e-162	1.47565	0.45	0.026	5.37084e-158	Hepatocytes	IGFBP4
1.42767e-147	1.62124	0.587	0.05	4.78811e-143	Hepatocytes	SCCPDH
7.68967e-143	1.22347	0.468	0.031	2.57896e-138	Hepatocytes	CDO1
4.91197e-142	1.43222	0.477	0.034	1.64738e-137	Hepatocytes	ACAT1
3.09819e-140	3.50315	0.826	0.119	1.03907e-135	Hepatocytes	CYB5A
3.35572e-132	2.01665	0.56	0.051	1.12544e-127	Hepatocytes	MGST2
4.00997e-131	2.53814	0.78	0.105	1.34486e-126	Hepatocytes	A1BG
1.56346e-129	3.06825	0.725	0.093	5.24352e-125	Hepatocytes	ATF5
4.49891e-125	2.16576	0.633	0.07	1.50884e-120	Hepatocytes	PGRMC1
6.95158e-121	2.55866	0.789	0.116	2.33142e-116	Hepatocytes	PTMS
3.9071e-113	1.91223	0.606	0.069	1.31036e-108	Hepatocytes	PCBD1
4.43552e-109	1.38359	0.404	0.031	1.48758e-104	Hepatocytes	MSRB2
1.09896e-101	1.5477	0.404	0.033	3.68568e-97	Hepatocytes	SCD
2.2121e-101	1.3373	0.431	0.038	7.41892e-97	Hepatocytes	GALK1
1.11568e-82	1.50481	0.505	0.063	3.74177e-78	Hepatocytes	AIG1
2.02526e-82	1.71108	0.541	0.074	6.79231e-78	Hepatocytes	FCGRT
3.63736e-81	1.13971	0.413	0.042	1.2199e-76	Hepatocytes	MTHFS
2.03904e-80	1.4693	0.505	0.064	6.83853e-76	Hepatocytes	ECI2
2.48666e-72	1.26048	0.734	0.138	8.33975e-68	Hepatocytes	CST3
1.88652e-71	1.5922	0.468	0.062	6.327e-67	Hepatocytes	CBR1
1.64561e-64	1.75587	0.587	0.106	5.51904e-60	Hepatocytes	MPST
2.21322e-64	1.04288	0.404	0.049	7.4227e-60	Hepatocytes	CDKN2A
2.41842e-63	3.17976	0.954	0.45	8.11089e-59	Hepatocytes	IFITM3
2.14869e-61	1.37104	0.477	0.074	7.20629e-57	Hepatocytes	MTCH2
3.02333e-61	1.77588	0.67	0.155	1.01397e-56	Hepatocytes	ECHS1
1.42545e-59	1.76391	0.55	0.103	4.78069e-55	Hepatocytes	ADI1
6.3984e-57	2.05977	0.688	0.185	2.1459e-52	Hepatocytes	ETFB
2.57102e-56	1.51341	0.541	0.102	8.62267e-52	Hepatocytes	STARD10
1.93148e-55	1.29054	0.45	0.07	6.4778e-51	Hepatocytes	PDLIM1
3.62954e-55	2.20399	0.798	0.266	1.21727e-50	Hepatocytes	BRI3
2.68006e-54	2.41423	0.826	0.328	8.98838e-50	Hepatocytes	PEBP1
8.84243e-54	1.25075	0.404	0.059	2.96558e-49	Hepatocytes	LSR
1.24464e-52	2.88842	1	0.957	4.17427e-48	Hepatocytes	FTL
1.88279e-52	2.10164	0.743	0.227	6.31451e-48	Hepatocytes	DCXR
3.14282e-52	1.46102	0.486	0.086	1.05404e-47	Hepatocytes	PHYH
8.93333e-52	1.66084	0.541	0.109	2.99606e-47	Hepatocytes	NDUFC1
1.94503e-51	1.56077	0.477	0.088	6.52323e-47	Hepatocytes	DNPH1
2.02446e-48	2.38819	0.78	0.329	6.78962e-44	Hepatocytes	MPC2
1.02156e-44	1.22937	0.505	0.105	3.4261e-40	Hepatocytes	CHPT1
1.46347e-44	1.16884	0.431	0.079	4.90818e-40	Hepatocytes	NAA20
4.50863e-44	1.8544	0.853	0.406	1.5121e-39	Hepatocytes	ATP5PF
2.30022e-43	1.05536	0.44	0.081	7.71447e-39	Hepatocytes	COA3
3.24033e-43	1.13153	0.413	0.073	1.08674e-38	Hepatocytes	PSMB5
3.8463e-43	1.1045	0.422	0.077	1.28997e-38	Hepatocytes	PRDX3
5.16288e-42	1.16521	0.532	0.12	1.73153e-37	Hepatocytes	GRHPR
6.78192e-42	1.2884	0.523	0.119	2.27452e-37	Hepatocytes	NENF
6.56095e-41	0.994644	0.431	0.081	2.20041e-36	Hepatocytes	ECI1
2.38946e-40	1.29967	0.495	0.111	8.01377e-36	Hepatocytes	TMEM14C
7.61123e-40	2.1674	0.807	0.37	2.55265e-35	Hepatocytes	TXN
7.25589e-36	1.03489	0.413	0.083	2.43348e-31	Hepatocytes	PRDX4
1.75713e-34	1.79207	0.697	0.285	5.89306e-30	Hepatocytes	NDUFC2
1.3954e-33	1.5748	0.826	0.413	4.67989e-29	Hepatocytes	PRDX6
1.53236e-33	1.25786	0.413	0.09	5.13923e-29	Hepatocytes	ACAT2
5.69967e-32	0.988556	0.422	0.095	1.91156e-27	Hepatocytes	UQCC2
6.10765e-32	1.35017	0.606	0.196	2.04838e-27	Hepatocytes	GLRX5
2.15844e-31	1.16042	0.477	0.124	7.23898e-27	Hepatocytes	SPATS2L
3.13971e-31	1.75712	0.771	0.373	1.053e-26	Hepatocytes	DDT
4.36054e-31	1.73623	0.661	0.263	1.46244e-26	Hepatocytes	SEC11C
9.43007e-31	1.32304	0.514	0.151	3.16266e-26	Hepatocytes	MRPL14
2.18274e-28	1.42977	0.853	0.544	7.32049e-24	Hepatocytes	GPX4
2.42058e-28	1.20647	0.541	0.165	8.11815e-24	Hepatocytes	MGMT
2.74559e-28	1.54649	0.697	0.321	9.20815e-24	Hepatocytes	SEM1
3.46606e-28	1.38211	0.761	0.372	1.16245e-23	Hepatocytes	P4HB
4.55844e-28	1.23992	0.596	0.208	1.52881e-23	Hepatocytes	CLTA
1.01816e-27	1.39288	0.569	0.19	3.4147e-23	Hepatocytes	GLUD1
2.09521e-27	0.987783	0.431	0.113	7.0269e-23	Hepatocytes	CERS2
5.24221e-27	1.03837	0.477	0.137	1.75813e-22	Hepatocytes	GLO1
6.29958e-27	1.31046	0.578	0.202	2.11275e-22	Hepatocytes	CHCHD10
6.59482e-27	1.08855	0.541	0.172	2.21177e-22	Hepatocytes	LAMTOR2
2.77461e-26	1.50699	0.844	0.594	9.30548e-22	Hepatocytes	DBI
2.78933e-26	0.86531	1	0.987	9.35486e-22	Hepatocytes	FTH1
3.67473e-26	1.19152	0.468	0.138	1.23243e-21	Hepatocytes	PDCD5
4.024e-26	1.27677	0.459	0.129	1.34957e-21	Hepatocytes	AKR1C3
1.33157e-25	1.28576	0.661	0.28	4.46582e-21	Hepatocytes	NDUFS6
2.93851e-25	1.3076	0.55	0.188	9.85516e-21	Hepatocytes	POLR2F
4.88854e-25	1.3834	0.743	0.388	1.63952e-20	Hepatocytes	UQCRQ
8.01558e-25	1.23457	0.633	0.244	2.68826e-20	Hepatocytes	NDUFB1
9.86454e-24	1.11629	0.642	0.26	3.30837e-19	Hepatocytes	MRPL41
1.7466e-23	1.28629	0.661	0.292	5.85775e-19	Hepatocytes	ANAPC11
3.04384e-23	1.04882	0.578	0.214	1.02084e-18	Hepatocytes	FKBP2
7.35302e-23	1.18913	0.624	0.263	2.46606e-18	Hepatocytes	EBP
1.17972e-22	1.02195	0.477	0.153	3.95654e-18	Hepatocytes	SDHC
1.43985e-22	1.305	0.716	0.391	4.82897e-18	Hepatocytes	IFI6
1.44255e-22	0.922559	0.44	0.13	4.83803e-18	Hepatocytes	BLVRB
2.94723e-22	0.954375	0.486	0.154	9.88443e-18	Hepatocytes	CISD3
5.34101e-22	1.14552	0.844	0.563	1.79127e-17	Hepatocytes	BST2
8.4863e-22	1.03475	0.413	0.124	2.84614e-17	Hepatocytes	COMT
1.11087e-21	1.05293	0.532	0.19	3.72564e-17	Hepatocytes	ATP5MC1
1.38459e-21	1.12355	0.697	0.321	4.64364e-17	Hepatocytes	NDUFB7
2.73323e-21	1.50191	0.532	0.208	9.1667e-17	Hepatocytes	FDPS
3.74383e-21	0.967857	0.615	0.244	1.2556e-16	Hepatocytes	SRP9
4.14847e-21	0.961333	0.954	0.754	1.39132e-16	Hepatocytes	HINT1
1.54272e-20	1.20149	0.642	0.314	5.17396e-16	Hepatocytes	ATP5PD
2.88204e-20	0.995987	0.606	0.244	9.6658e-16	Hepatocytes	TMED2
3.43861e-20	1.37078	0.688	0.383	1.15324e-15	Hepatocytes	ATP5ME
3.6405e-20	0.803416	0.413	0.125	1.22095e-15	Hepatocytes	HADHB
3.84848e-20	0.888643	0.45	0.141	1.2907e-15	Hepatocytes	SLC2A4RG
4.44977e-20	1.20897	0.523	0.21	1.49236e-15	Hepatocytes	GSTO1
6.47971e-20	1.00406	0.532	0.204	2.17317e-15	Hepatocytes	PHB
3.75489e-19	1.04385	0.862	0.635	1.25931e-14	Hepatocytes	COX6C
4.18766e-19	1.10232	0.578	0.253	1.40446e-14	Hepatocytes	PRDX2
6.44123e-19	0.743173	0.404	0.123	2.16026e-14	Hepatocytes	ADH5
9.23572e-19	1.14049	0.642	0.319	3.09748e-14	Hepatocytes	ECH1
2.01115e-18	0.926057	0.578	0.238	6.745e-14	Hepatocytes	GADD45GIP1
3.63631e-18	1.27463	0.569	0.254	1.21955e-13	Hepatocytes	ERH
1.3537e-17	0.993962	0.468	0.175	4.54003e-13	Hepatocytes	SNRPE
1.75039e-17	1.01348	0.651	0.312	5.87047e-13	Hepatocytes	NDUFA6
6.24251e-17	0.725988	0.44	0.152	2.09361e-12	Hepatocytes	CNIH1
6.82092e-17	0.7437	0.459	0.163	2.2876e-12	Hepatocytes	TIMM13
1.08635e-16	0.913141	0.761	0.445	3.64341e-12	Hepatocytes	DHRS7
1.25812e-16	0.718724	0.468	0.17	4.21949e-12	Hepatocytes	PSMF1
1.89235e-16	0.959526	0.761	0.504	6.34656e-12	Hepatocytes	NDUFB11
1.99094e-16	0.956264	0.468	0.179	6.6772e-12	Hepatocytes	ATOX1
8.53766e-16	0.876816	0.477	0.192	2.86336e-11	Hepatocytes	SNF8
1.35769e-15	0.833922	0.798	0.535	4.55342e-11	Hepatocytes	COX5B
1.61654e-15	0.915486	0.761	0.452	5.42156e-11	Hepatocytes	ATP5MC3
1.96148e-15	0.776287	0.468	0.185	6.57842e-11	Hepatocytes	DECR1
2.14353e-15	1.05023	0.817	0.56	7.18897e-11	Hepatocytes	SEC61B
2.41767e-15	1.07754	0.468	0.201	8.10839e-11	Hepatocytes	TMEM14B
2.88237e-15	1.01072	0.569	0.261	9.66689e-11	Hepatocytes	SMIM26
3.371e-15	1.16536	0.651	0.39	1.13057e-10	Hepatocytes	SPCS2
6.51971e-15	1.10571	0.633	0.326	2.18658e-10	Hepatocytes	MYDGF
7.35641e-15	0.873782	0.945	0.89	2.46719e-10	Hepatocytes	RPLP0
1.03088e-14	0.947362	0.624	0.324	3.45738e-10	Hepatocytes	PDIA6
1.28899e-14	0.990357	0.596	0.294	4.32301e-10	Hepatocytes	NDUFV2
2.6723e-14	0.831512	0.404	0.15	8.96235e-10	Hepatocytes	CCDC167
3.21247e-14	0.966286	0.606	0.314	1.0774e-09	Hepatocytes	PHPT1
3.22129e-14	1.0551	0.615	0.342	1.08036e-09	Hepatocytes	NDUFB4
4.09193e-14	0.829	0.495	0.204	1.37235e-09	Hepatocytes	HEBP2
5.97259e-14	0.759629	0.459	0.181	2.00309e-09	Hepatocytes	HSD17B11
1.17074e-13	0.7515	0.743	0.458	3.92642e-09	Hepatocytes	JTB
1.3648e-13	0.933036	0.642	0.382	4.57727e-09	Hepatocytes	NDUFA11
2.19841e-13	0.927935	0.661	0.38	7.37303e-09	Hepatocytes	ATP5MF
2.59131e-13	1.05157	0.697	0.437	8.69073e-09	Hepatocytes	ATP5MD
2.88012e-13	0.852807	0.477	0.21	9.65936e-09	Hepatocytes	RNF181
3.46481e-13	0.92375	0.459	0.204	1.16203e-08	Hepatocytes	SNRPC
3.53111e-13	0.766614	0.422	0.166	1.18426e-08	Hepatocytes	NDUFB3
4.1178e-13	0.913454	0.541	0.253	1.38103e-08	Hepatocytes	MRPL57
4.3321e-13	0.882506	0.817	0.641	1.4529e-08	Hepatocytes	TMBIM6
4.8162e-13	0.71342	0.862	0.69	1.61526e-08	Hepatocytes	CD63
8.28493e-13	0.745853	0.514	0.239	2.7786e-08	Hepatocytes	UGP2
9.44189e-13	0.91791	0.55	0.277	3.16662e-08	Hepatocytes	ROMO1
1.37535e-12	0.753295	0.514	0.233	4.61265e-08	Hepatocytes	SNRPD1
1.80139e-12	0.913936	0.477	0.218	6.04149e-08	Hepatocytes	MRPL51
3.52857e-12	0.944617	0.651	0.385	1.18341e-07	Hepatocytes	UQCR10
3.98613e-12	0.992399	0.798	0.652	1.33687e-07	Hepatocytes	PPIB
5.49803e-12	0.824646	0.486	0.221	1.84393e-07	Hepatocytes	TALDO1
6.44744e-12	1.0395	0.633	0.391	2.16234e-07	Hepatocytes	NUCKS1
6.74913e-12	0.457202	0.817	0.493	2.26352e-07	Hepatocytes	HSPB1
7.06501e-12	0.750824	0.844	0.622	2.36946e-07	Hepatocytes	UBL5
1.38737e-11	0.67695	0.44	0.194	4.65296e-07	Hepatocytes	KDELR1
3.52485e-11	0.807718	0.486	0.224	1.18216e-06	Hepatocytes	COX20
4.14126e-11	0.629172	0.963	0.916	1.38889e-06	Hepatocytes	GAPDH
7.42509e-11	0.712163	0.422	0.185	2.49023e-06	Hepatocytes	CNPY2
7.7007e-11	0.713237	0.486	0.24	2.58266e-06	Hepatocytes	TMCO1
8.33506e-11	0.774628	0.422	0.189	2.79541e-06	Hepatocytes	PSMD4
1.04918e-10	0.692567	0.459	0.215	3.51873e-06	Hepatocytes	NOL7
1.13377e-10	0.9419	0.532	0.277	3.80243e-06	Hepatocytes	SIVA1
1.58068e-10	0.668477	0.422	0.184	5.30128e-06	Hepatocytes	NDUFB6
1.58172e-10	0.727648	0.578	0.324	5.30479e-06	Hepatocytes	NDUFA12
1.81761e-10	0.700304	0.468	0.221	6.09589e-06	Hepatocytes	ALKBH7
1.90624e-10	0.659731	0.459	0.213	6.39316e-06	Hepatocytes	CYC1
2.98268e-10	0.809569	0.615	0.36	1.00033e-05	Hepatocytes	CEBPD
3.01349e-10	0.908985	0.514	0.271	1.01066e-05	Hepatocytes	TRAM1
3.02016e-10	0.721969	0.404	0.179	1.0129e-05	Hepatocytes	KRTCAP2
3.95742e-10	0.834575	0.413	0.19	1.32724e-05	Hepatocytes	NDUFAF3
6.15789e-10	0.767752	0.56	0.292	2.06523e-05	Hepatocytes	GLUL
6.31769e-10	0.821189	0.45	0.224	2.11883e-05	Hepatocytes	MGST3
6.82019e-10	0.622039	0.413	0.182	2.28736e-05	Hepatocytes	STAU1
8.39711e-10	0.742304	0.642	0.392	2.81622e-05	Hepatocytes	ATP5MPL
1.1507e-09	0.728972	0.486	0.253	3.85921e-05	Hepatocytes	OCIAD1
1.40937e-09	0.610079	0.798	0.587	4.72674e-05	Hepatocytes	DYNLL1
1.46265e-09	0.721992	0.706	0.462	4.90543e-05	Hepatocytes	SEC61G
1.5362e-09	0.601823	0.459	0.214	5.15212e-05	Hepatocytes	CTSZ
2.34889e-09	0.626986	0.606	0.358	7.87771e-05	Hepatocytes	PRDX1
2.40145e-09	0.743214	0.431	0.204	8.05399e-05	Hepatocytes	EIF6
2.71775e-09	0.636987	0.477	0.233	9.11479e-05	Hepatocytes	CHMP2A
4.04489e-09	0.700193	0.486	0.249	0.000135658	Hepatocytes	NDUFB9
4.48141e-09	0.6961	0.725	0.49	0.000150298	Hepatocytes	PRDX5
5.54225e-09	0.904442	0.606	0.411	0.000185876	Hepatocytes	TMEM258
5.66328e-09	0.719759	0.596	0.356	0.000189935	Hepatocytes	ATP5F1C
6.15292e-09	0.773272	0.771	0.637	0.000206357	Hepatocytes	NDUFA4
7.48802e-09	0.689119	0.495	0.266	0.000251133	Hepatocytes	SSR3
7.9207e-09	0.601387	0.817	0.662	0.000265644	Hepatocytes	EDF1
1.32488e-08	0.710843	0.486	0.265	0.000444338	Hepatocytes	AP2S1
2.77834e-08	0.734624	0.477	0.259	0.0009318	Hepatocytes	PSMA3
3.04248e-08	0.706184	0.44	0.234	0.00102039	Hepatocytes	RANBP1
3.14565e-08	0.854768	0.578	0.333	0.00105499	Hepatocytes	CSTB
6.67034e-08	0.734687	0.495	0.266	0.0022371	Hepatocytes	NDUFS7
8.04011e-08	0.523507	0.78	0.585	0.00269649	Hepatocytes	SOD1
9.60179e-08	0.640084	0.477	0.254	0.00322025	Hepatocytes	KDELR2
1.21346e-07	0.631556	0.523	0.305	0.00406971	Hepatocytes	MRPS21
1.56112e-07	0.613199	0.743	0.567	0.00523568	Hepatocytes	COX7A2
1.60275e-07	0.529441	0.514	0.286	0.0053753	Hepatocytes	ZNHIT1
1.60432e-07	0.685251	0.44	0.233	0.00538056	Hepatocytes	POLR2J
1.84989e-07	0.609795	0.422	0.226	0.00620416	Hepatocytes	PUF60
1.92294e-07	0.636736	0.743	0.587	0.00644915	Hepatocytes	COX6B1
1.94072e-07	0.703541	0.633	0.422	0.00650878	Hepatocytes	COX5A
2.12748e-07	0.744855	0.761	0.563	0.00713513	Hepatocytes	NDUFB2
2.41196e-07	0.610604	0.651	0.432	0.00808924	Hepatocytes	DAD1
3.47943e-07	0.751559	0.431	0.235	0.0116693	Hepatocytes	RBCK1
4.68679e-07	0.650687	0.56	0.35	0.0157186	Hepatocytes	RPS27L
5.28581e-07	0.52154	0.532	0.307	0.0177276	Hepatocytes	NDUFS8
7.42095e-07	0.585	0.477	0.271	0.0248884	Hepatocytes	GDI2
1.16282e-06	0.561576	0.514	0.303	0.0389985	Hepatocytes	MRFAP1
1.35883e-06	0.605047	0.505	0.301	0.0455725	Hepatocytes	NDUFA2
1.87882e-06	0.515349	0.844	0.748	0.0630117	Hepatocytes	UQCRB
1.8995e-06	0.542786	0.477	0.271	0.0637055	Hepatocytes	MIF
1.93069e-06	0.587511	0.486	0.297	0.0647515	Hepatocytes	SNRPD3
2.87076e-06	0.570549	0.404	0.219	0.0962797	Hepatocytes	HM13
2.91501e-06	0.573354	0.541	0.335	0.0977637	Hepatocytes	DYNLRB1
3.28566e-06	0.472002	0.468	0.269	0.110194	Hepatocytes	NPC2
3.36157e-06	0.667223	0.505	0.333	0.11274	Hepatocytes	TMEM230
3.63991e-06	0.521798	0.716	0.538	0.122075	Hepatocytes	COX8A
3.64149e-06	0.658955	0.459	0.286	0.122128	Hepatocytes	COX17
3.80988e-06	0.641941	0.431	0.249	0.127776	Hepatocytes	RBX1
5.06044e-06	0.729229	0.67	0.536	0.169717	Hepatocytes	UQCR11
5.72579e-06	0.603077	0.615	0.426	0.192032	Hepatocytes	GNG5
5.89714e-06	0.597139	0.835	0.652	0.197778	Hepatocytes	TPI1
6.39545e-06	0.458976	0.486	0.284	0.214491	Hepatocytes	ATP5F1A
6.57268e-06	0.552044	0.606	0.407	0.220434	Hepatocytes	NDUFB8
7.15597e-06	0.63038	0.541	0.357	0.239997	Hepatocytes	SF3B6
1.02676e-05	0.624952	0.404	0.234	0.344354	Hepatocytes	SRP72
1.23835e-05	0.55314	0.578	0.373	0.415316	Hepatocytes	ATP5F1B
1.27115e-05	0.431619	0.505	0.303	0.426318	Hepatocytes	LRPAP1
1.35984e-05	0.459923	0.44	0.257	0.456062	Hepatocytes	OSTC
1.4043e-05	0.464914	0.881	0.774	0.470974	Hepatocytes	PPIA
1.42464e-05	0.428406	0.862	0.75	0.477795	Hepatocytes	ATP5MC2
1.43459e-05	0.497945	0.486	0.3	0.481133	Hepatocytes	SELENOH
1.58214e-05	0.541572	0.752	0.628	0.530618	Hepatocytes	COX6A1
1.90753e-05	0.614612	0.459	0.275	0.639748	Hepatocytes	LSM3
2.05553e-05	0.606604	0.459	0.286	0.689384	Hepatocytes	VDAC1
2.86869e-05	0.600606	0.422	0.261	0.962101	Hepatocytes	SAT2
2.88539e-05	0.618051	0.495	0.34	0.967701	Hepatocytes	LAPTM4A
2.95749e-05	0.571746	0.633	0.466	0.991884	Hepatocytes	SPCS1
3.79309e-05	0.471252	0.56	0.39	1	Hepatocytes	CSNK2B
4.05255e-05	0.572663	0.413	0.254	1	Hepatocytes	SSBP1
5.15262e-05	0.305062	0.523	0.33	1	Hepatocytes	PLIN2
5.24414e-05	0.476663	0.587	0.397	1	Hepatocytes	TBCA
5.28196e-05	0.546389	0.514	0.346	1	Hepatocytes	SNRPG
5.52366e-05	0.562155	0.606	0.438	1	Hepatocytes	PSMB3
5.75653e-05	0.408322	0.477	0.291	1	Hepatocytes	PFDN2
6.51905e-05	0.506919	0.431	0.27	1	Hepatocytes	TCEA1
0.000101208	0.367976	0.404	0.242	1	Hepatocytes	LSM2
0.000109624	0.510928	0.541	0.376	1	Hepatocytes	SNX3
0.000157755	0.43402	0.477	0.311	1	Hepatocytes	TMBIM4
0.000166233	0.491801	0.596	0.429	1	Hepatocytes	ENY2
0.000170828	0.525602	0.624	0.5	1	Hepatocytes	NDUFA1
0.000185735	0.458233	0.477	0.302	1	Hepatocytes	VPS29
0.000201197	0.634271	0.523	0.384	1	Hepatocytes	ATP5PO
0.000232821	0.364017	0.505	0.329	1	Hepatocytes	BCAP31
0.00025944	0.277797	0.523	0.329	1	Hepatocytes	GHITM
0.000271627	0.37464	0.413	0.251	1	Hepatocytes	PSMC5
0.000274331	0.423486	0.486	0.324	1	Hepatocytes	ZNF706
0.000335863	0.382871	0.514	0.351	1	Hepatocytes	LAMP1
0.000343819	0.36753	0.514	0.33	1	Hepatocytes	DSTN
0.000357513	0.4699	0.468	0.305	1	Hepatocytes	UQCRFS1
0.000443192	0.606899	0.596	0.473	1	Hepatocytes	PSMB1
0.000470757	0.4015	0.459	0.299	1	Hepatocytes	CCT3
0.000494683	0.457017	0.752	0.594	1	Hepatocytes	PSME2
0.000558065	0.314004	0.596	0.423	1	Hepatocytes	SRSF9
0.000610621	0.442127	0.431	0.267	1	Hepatocytes	POLR3GL
0.000714528	0.474987	0.89	0.871	1	Hepatocytes	RPL7
0.000752938	0.342563	0.468	0.313	1	Hepatocytes	COX7A2L
0.000822475	0.317286	0.44	0.282	1	Hepatocytes	TXNL4A
0.000843622	0.516022	0.541	0.395	1	Hepatocytes	SUMO1
0.00104771	0.549633	0.495	0.353	1	Hepatocytes	SEC62
0.00105355	0.30921	0.495	0.334	1	Hepatocytes	NDUFA13
0.00110923	0.395598	0.486	0.344	1	Hepatocytes	MZT2A
0.00114358	0.362333	0.642	0.499	1	Hepatocytes	TMEM59
0.00123773	0.425393	0.67	0.53	1	Hepatocytes	ATP5F1D
0.00141746	0.416566	0.431	0.295	1	Hepatocytes	NDFIP1
0.00153742	0.398197	0.817	0.704	1	Hepatocytes	CALR
0.00183939	0.286929	0.761	0.621	1	Hepatocytes	HMGN1
0.00189125	0.472236	0.661	0.533	1	Hepatocytes	POLR2L
0.00213773	0.367595	0.477	0.344	1	Hepatocytes	ELOC
0.00216512	0.304001	0.422	0.283	1	Hepatocytes	TECR
0.0023902	0.389569	0.752	0.703	1	Hepatocytes	OST4
0.00316558	0.457075	0.45	0.335	1	Hepatocytes	BANF1
0.00336874	0.367515	0.459	0.321	1	Hepatocytes	C8orf59
0.00337399	0.339358	0.404	0.276	1	Hepatocytes	FKBP1A
0.00381657	0.361783	0.624	0.51	1	Hepatocytes	ARL6IP4
0.00479052	0.504848	0.44	0.326	1	Hepatocytes	TUBB
0.00527397	0.354369	0.734	0.601	1	Hepatocytes	SSR2
0.00562036	0.35096	0.651	0.54	1	Hepatocytes	SNRPB
0.00575189	0.354741	0.56	0.447	1	Hepatocytes	RAC1
0.00721394	0.31463	0.963	0.929	1	Hepatocytes	H3F3A
0.00759412	0.49703	0.651	0.559	1	Hepatocytes	COX7B
0.0077173	0.338092	0.661	0.568	1	Hepatocytes	PSMA7
0.00824035	0.338138	0.578	0.475	1	Hepatocytes	POMP
0.0090398	0.388453	0.624	0.508	1	Hepatocytes	MZT2B
0.00925099	0.307494	0.45	0.345	1	Hepatocytes	TMED10
0.00959593	0.392245	0.505	0.389	1	Hepatocytes	ST13
0	6.37274	0.959	0.016	0	Macrophage	APOE
0	5.85455	0.959	0.011	0	Macrophage	C1QB
0	5.72747	0.932	0.021	0	Macrophage	C1QA
0	5.30451	0.89	0.02	0	Macrophage	APOC1
0	5.20629	0.932	0.003	0	Macrophage	C1QC
0	4.59924	0.808	0.006	0	Macrophage	SELENOP
0	3.42596	0.562	0.001	0	Macrophage	RNASE1
0	3.32944	0.671	0.004	0	Macrophage	SLC40A1
0	3.23079	0.644	0.016	0	Macrophage	LGMN
0	2.61898	0.534	0.003	0	Macrophage	FOLR2
0	2.48575	0.411	0.001	0	Macrophage	GPNMB
1.19181e-275	2.44534	0.507	0.013	3.99711e-271	Macrophage	TMEM176B
6.63517e-244	1.94643	0.493	0.014	2.2253e-239	Macrophage	C1orf54
1.04947e-221	1.92213	0.438	0.013	3.51972e-217	Macrophage	MS4A4A
5.38778e-161	2.79773	0.63	0.037	1.80696e-156	Macrophage	IGSF6
8.88699e-161	3.36118	0.781	0.058	2.98052e-156	Macrophage	CD68
1.33704e-139	3.09165	0.863	0.077	4.48418e-135	Macrophage	AIF1
4.95234e-103	3.64478	0.945	0.138	1.66092e-98	Macrophage	CST3
1.01013e-98	3.5596	0.781	0.098	3.38779e-94	Macrophage	CTSB
2.8896e-98	2.13105	0.534	0.042	9.69114e-94	Macrophage	MS4A6A
2.44076e-96	3.14497	0.616	0.057	8.18583e-92	Macrophage	LYZ
5.81939e-88	2.84203	0.658	0.074	1.95171e-83	Macrophage	FCGRT
1.88116e-86	1.986	0.507	0.043	6.30905e-82	Macrophage	LY96
3.96732e-86	2.00632	0.575	0.056	1.33056e-81	Macrophage	CREG1
4.49879e-85	2.87088	0.658	0.076	1.50881e-80	Macrophage	GRN
2.62009e-76	3.75855	0.822	0.138	8.78727e-72	Macrophage	HLA-DQA1
1.35217e-73	1.81416	0.411	0.033	4.53492e-69	Macrophage	CTSL
2.64095e-68	2.21991	0.548	0.061	8.85722e-64	Macrophage	MARCKS
9.69218e-65	2.45633	0.63	0.093	3.25056e-60	Macrophage	PLD3
1.57285e-64	4.08138	0.945	0.245	5.27501e-60	Macrophage	HLA-DRA
2.06658e-59	1.80162	0.493	0.055	6.9309e-55	Macrophage	MS4A7
1.32017e-55	2.96289	0.685	0.129	4.42758e-51	Macrophage	BLVRB
8.62221e-54	2.84269	0.767	0.165	2.89172e-49	Macrophage	HLA-DQB1
9.35633e-53	1.92592	0.466	0.059	3.13792e-48	Macrophage	TIMP2
5.25748e-50	2.90259	0.699	0.146	1.76325e-45	Macrophage	LGALS3
5.87307e-50	2.55194	0.699	0.144	1.96971e-45	Macrophage	HLA-DMA
1.70007e-48	3.56248	0.973	0.429	5.70171e-44	Macrophage	HLA-DPA1
1.56575e-47	2.76388	0.877	0.268	5.25121e-43	Macrophage	NPC2
2.5202e-44	3.34482	0.945	0.392	8.45226e-40	Macrophage	HLA-DPB1
3.18434e-44	4.33786	1	0.958	1.06796e-39	Macrophage	FTL
7.84218e-43	1.36184	0.438	0.058	2.63011e-38	Macrophage	SPI1
3.71127e-41	3.42349	0.959	0.424	1.24468e-36	Macrophage	HLA-DRB1
1.42515e-39	1.60032	0.411	0.058	4.77967e-35	Macrophage	HLA-DMB
6.7347e-38	3.28011	0.973	0.691	2.25868e-33	Macrophage	CD74
3.2015e-37	2.10219	0.479	0.087	1.07372e-32	Macrophage	LIPA
7.22513e-36	2.14234	0.795	0.267	2.42316e-31	Macrophage	BRI3
3.07547e-34	2.36288	0.877	0.357	1.03145e-29	Macrophage	PRDX1
1.15712e-31	2.67924	0.685	0.214	3.88075e-27	Macrophage	CTSZ
2.17234e-31	2.51706	0.822	0.317	7.28559e-27	Macrophage	PSAP
4.21289e-31	1.78937	0.438	0.08	1.41292e-26	Macrophage	HMOX1
5.46821e-31	2.17567	1	0.987	1.83393e-26	Macrophage	FTH1
7.32285e-30	2.84318	0.808	0.333	2.45594e-25	Macrophage	CSTB
5.70239e-29	2.42823	0.904	0.471	1.91247e-24	Macrophage	S100A11
3.40556e-27	1.43299	0.507	0.117	1.14216e-22	Macrophage	PTMS
8.64392e-26	1.92052	0.644	0.203	2.899e-21	Macrophage	ANXA2
1.01062e-24	2.9469	0.712	0.256	3.38942e-20	Macrophage	FABP5
2.07145e-23	1.92295	0.795	0.357	6.94724e-19	Macrophage	CTSS
6.85768e-23	1.95477	0.562	0.179	2.29993e-18	Macrophage	ATOX1
3.78793e-22	0.771983	0.507	0.124	1.2704e-17	Macrophage	LST1
2.65664e-21	2.43097	0.863	0.635	8.90983e-17	Macrophage	CTSD
1.62464e-20	1.65909	0.699	0.292	5.44872e-16	Macrophage	GLUL
1.3359e-19	1.5638	0.932	0.69	4.48034e-15	Macrophage	CD63
2.41805e-19	1.70752	0.671	0.28	8.10964e-15	Macrophage	RNASET2
9.12432e-18	1.03188	1	0.989	3.06012e-13	Macrophage	TMSB10
2.06083e-17	1.37849	0.562	0.19	6.91161e-13	Macrophage	ANXA5
6.25568e-17	1.47596	0.973	0.718	2.09803e-12	Macrophage	TYROBP
1.6535e-16	1.31064	0.425	0.123	5.5455e-12	Macrophage	RNF130
9.88265e-16	1.45604	0.534	0.209	3.31444e-11	Macrophage	CLTA
1.07093e-15	1.9767	0.781	0.451	3.59169e-11	Macrophage	IFITM3
1.16989e-15	1.36034	0.63	0.27	3.92359e-11	Macrophage	ASAH1
7.63077e-15	1.65677	0.671	0.371	2.55921e-10	Macrophage	TXN
8.81174e-15	1.29117	0.904	0.781	2.95528e-10	Macrophage	YBX1
3.22468e-14	0.985066	0.959	0.816	1.08149e-09	Macrophage	OAZ1
3.4764e-14	0.808867	1	0.996	1.16592e-09	Macrophage	TMSB4X
3.94051e-14	1.38868	0.753	0.446	1.32157e-09	Macrophage	VAMP8
1.30763e-13	1.48376	0.603	0.283	4.38554e-09	Macrophage	TYMP
4.14831e-13	1.22366	0.534	0.224	1.39126e-08	Macrophage	MGST3
1.17509e-12	1.36925	0.781	0.544	3.94101e-08	Macrophage	GPX4
1.23694e-12	1.27577	0.562	0.265	4.14844e-08	Macrophage	AP2S1
1.516e-12	1.53078	0.63	0.325	5.08435e-08	Macrophage	ARPC5
1.63288e-12	1.04844	0.932	0.828	5.47634e-08	Macrophage	SAT1
2.97184e-12	1.25391	0.904	0.627	9.96695e-08	Macrophage	LGALS1
9.04805e-12	0.820582	0.986	0.953	3.03454e-07	Macrophage	SERF2
1.52314e-11	1.22375	0.918	0.829	5.10832e-07	Macrophage	ITM2B
2.9545e-11	1.29977	0.479	0.203	9.90881e-07	Macrophage	CHCHD10
4.20523e-09	1.0197	0.616	0.335	0.000141035	Macrophage	BLOC1S1
5.02683e-09	1.6164	0.616	0.391	0.00016859	Macrophage	IFI6
5.83356e-09	1.10924	0.671	0.415	0.000195646	Macrophage	CALM3
7.06618e-09	0.871649	0.945	0.898	0.000236985	Macrophage	ATP5F1E
8.75271e-09	0.916157	0.411	0.175	0.000293548	Macrophage	SMS
1.02514e-08	0.975862	0.452	0.203	0.000343811	Macrophage	TIMP1
1.46255e-08	0.768966	0.904	0.66	0.000490509	Macrophage	FCER1G
2.16872e-08	0.931276	0.603	0.329	0.000727346	Macrophage	PEBP1
3.11266e-08	1.4104	0.616	0.385	0.00104392	Macrophage	UQCR10
5.38047e-08	1.11059	0.425	0.197	0.0018045	Macrophage	RGS10
8.7823e-08	1.12237	0.603	0.37	0.00294541	Macrophage	ARPC1B
1.02576e-07	1.12006	0.603	0.35	0.0034402	Macrophage	RPS27L
1.45661e-07	1.08779	0.438	0.211	0.00488518	Macrophage	GSTO1
2.69562e-07	0.915989	0.753	0.587	0.00904057	Macrophage	COX6B1
2.7455e-07	1.1399	0.685	0.452	0.00920784	Macrophage	UCP2
5.25511e-07	1.19775	0.438	0.222	0.0176246	Macrophage	TALDO1
6.88442e-07	0.949445	0.795	0.688	0.023089	Macrophage	TUBA1B
7.85305e-07	0.917548	0.589	0.38	0.0263376	Macrophage	ATP5MF
9.93185e-07	0.966674	0.658	0.482	0.0333094	Macrophage	SDCBP
1.17329e-06	0.947897	0.534	0.308	0.0393497	Macrophage	SNX6
1.17828e-06	0.716937	0.973	0.85	0.039517	Macrophage	VIM
1.3346e-06	0.68729	0.904	0.807	0.0447599	Macrophage	GNAS
1.86829e-06	0.989715	0.644	0.447	0.0626586	Macrophage	RAC1
2.0194e-06	0.674799	0.411	0.193	0.0677267	Macrophage	DYNLT1
3.31552e-06	1.03128	0.479	0.267	0.111196	Macrophage	SSR3
4.7407e-06	0.556803	0.973	0.893	0.158993	Macrophage	SH3BGRL3
5.18919e-06	1.01837	0.616	0.427	0.174035	Macrophage	GNG5
5.2946e-06	0.889128	0.452	0.245	0.17757	Macrophage	EPSTI1
5.83658e-06	1.03233	0.562	0.368	0.195747	Macrophage	ATP6V1F
6.66722e-06	0.880635	0.712	0.564	0.223605	Macrophage	ISG15
1.03199e-05	0.975955	0.644	0.475	0.346109	Macrophage	POMP
1.17861e-05	0.795174	0.877	0.782	0.395281	Macrophage	ARPC3
1.29378e-05	1.20232	0.548	0.36	0.433909	Macrophage	CEBPD
1.53072e-05	0.818478	0.712	0.565	0.513372	Macrophage	CALM2
4.18038e-05	0.928778	0.699	0.563	1	Macrophage	BST2
4.43024e-05	0.848421	0.767	0.631	1	Macrophage	MT2A
6.50342e-05	0.658669	0.959	0.924	1	Macrophage	MYL6
7.64746e-05	0.478825	1	0.989	1	Macrophage	ACTB
8.1099e-05	0.618672	0.493	0.293	1	Macrophage	ANAPC11
9.65971e-05	0.607405	0.671	0.443	1	Macrophage	FCGR3A
0.000108655	0.405037	0.973	0.897	1	Macrophage	CYBA
0.000110254	0.644829	0.822	0.748	1	Macrophage	UQCRB
0.00013344	0.768964	0.671	0.529	1	Macrophage	CTSC
0.000149956	0.726807	0.479	0.315	1	Macrophage	ATP5PD
0.000183916	0.547874	0.795	0.703	1	Macrophage	OST4
0.000327876	0.817173	0.425	0.276	1	Macrophage	FKBP1A
0.000361643	0.516131	0.411	0.233	1	Macrophage	CHMP2A
0.000409911	0.613147	0.425	0.264	1	Macrophage	ATP5PB
0.000440039	0.670861	0.507	0.324	1	Macrophage	ZNF706
0.000450205	0.695515	0.411	0.249	1	Macrophage	RBX1
0.000485035	0.852057	0.479	0.325	1	Macrophage	NDUFA12
0.000505119	0.668683	0.658	0.564	1	Macrophage	NDUFB2
0.00084209	0.696726	0.479	0.326	1	Macrophage	GLRX
0.000949483	0.643592	0.603	0.449	1	Macrophage	SH3BGRL
0.0014596	0.77576	0.438	0.33	1	Macrophage	BCAP31
0.00158693	0.519399	0.479	0.326	1	Macrophage	TUBB
0.00159163	0.973743	0.425	0.292	1	Macrophage	VAMP5
0.00161085	0.676526	0.493	0.343	1	Macrophage	NDUFB4
0.00179762	0.595657	0.836	0.775	1	Macrophage	PPIA
0.00363726	0.269795	0.658	0.494	1	Macrophage	HSPB1
0.00382198	0.49293	0.425	0.27	1	Macrophage	TKT
0.00384628	0.56958	0.466	0.348	1	Macrophage	ABRACL
0.00498644	0.790134	0.548	0.445	1	Macrophage	CARD16
0.00554342	0.478506	0.849	0.741	1	Macrophage	SUMO2
0.00561562	0.54492	0.534	0.412	1	Macrophage	TMEM258
0.00622288	0.758158	0.575	0.453	1	Macrophage	ATP5MC3
0.00645268	0.483716	0.479	0.345	1	Macrophage	JPT1
0.00755411	0.52762	0.466	0.327	1	Macrophage	DPP7
0.00813805	0.349698	0.849	0.806	1	Macrophage	RPL27A
0.0089495	0.534616	0.425	0.302	1	Macrophage	UBE2L3
0.00911043	0.40201	0.986	0.994	1	Macrophage	TPT1
0.0091736	0.637014	0.589	0.499	1	Macrophage	ATP6V0E1
